# Supplementary material for: Staphylococcus aureus Multiplexes Death-Effector Deoxyribonucleosides to Neutralize Phagocytes
Source: Front Immunol. 2022 Mar 10;13:847171. doi: 10.3389/fimmu.2022.847171 (PMC8960049; doi:10.3389/fimmu.2022.847171)
Supplement: Supplementary file 2 [file Table_1.xlsx]

## Sheet: A2vsA1.gene_summary_commaDelimi
id	num	neg|score	neg|p-value	neg|fdr	neg|rank	neg|goodsgrna	neg|lfc	pos|score	pos|p-value	pos|fdr	pos|rank	pos|goodsgrna	pos|lfc
DCK	3	0.99678	0.99683	0.999469	21518	0	5.0578	4.6234e-07	1.6058e-06	0.034653	1	3	5.0578
CEP78	3	0.99999	0.99999	0.999993	21580	0	2.8962	7.1857e-06	2.4087e-05	0.259901	2	3	2.8962
THAP11	3	0.56535	0.58437	0.983994	12568	1	1.9389	2.5061e-05	7.6391e-05	0.549505	3	2	1.9389
MKRN1	3	0.99995	0.99996	0.999993	21579	0	2.6272	4.8984e-05	0.00015026	0.756301	4	3	2.6272
ATP7B	3	0.54215	0.56699	0.983994	12083	1	2.768	7.5181e-05	0.00022871	0.756301	5	2	2.768
SLC29A1	3	0.86229	0.86222	0.992787	18602	0	3.4086	9.1133e-05	0.00026909	0.756301	6	2	3.4086
TXK	3	0.99991	0.99991	0.999993	21578	0	2.6272	9.2561e-05	0.00027322	0.756301	7	3	2.6272
CYP39A1	3	0.72269	0.72253	0.992787	15521	0	3.224	0.00012009	0.00036131	0.756301	8	2	3.224
NXT1	3	0.67306	0.67414	0.992787	14554	1	3.224	0.00012009	0.00036131	0.756301	9	2	3.224
SBK2	3	0.84797	0.84792	0.992787	18298	0	3.224	0.00012009	0.00036131	0.756301	10	2	3.224
SAA2	3	0.99986	0.99986	0.999993	21577	0	2.8962	0.00013806	0.00040902	0.756301	11	3	2.8962
RAP1A	3	0.99985	0.99985	0.999993	21576	0	2.1372	0.00015303	0.00045628	0.756301	12	3	2.1372
IMPA1	3	0.95793	0.95809	0.998586	20678	0	1.27	0.00017542	0.00051638	0.756301	13	2	1.27
UGGT2	3	0.31384	0.42105	0.981349	8646	1	-0.11347	0.00022553	0.00066595	0.756301	14	1	-0.11347
CKB	3	0.75555	0.7555	0.992787	16281	0	3.0139	0.00025727	0.00075634	0.756301	15	2	3.0139
PKN2	3	0.96404	0.96413	0.998586	20800	0	3.0139	0.00025727	0.00075634	0.756301	16	2	3.0139
ASAH2B	3	0.066772	0.13428	0.950076	2699	1	3.0139	0.00025727	0.00075634	0.756301	17	2	3.0139
BPIFB4	3	0.99974	0.99973	0.999963	21575	0	1.9878	0.00026365	0.00077102	0.756301	18	3	1.9878
G6PC2	3	0.99974	0.99973	0.999963	21574	0	2.0246	0.00026365	0.00077102	0.756301	19	3	2.0246
PRB1	3	0.77915	0.77906	0.992787	16778	0	0.49393	0.00027565	0.00080727	0.757426	20	1	0.49393
RMND1	3	0.3961	0.46938	0.981349	9844	1	3.106	0.00032019	0.00093894	0.776945	21	2	3.106
SEPT14	3	0.99678	0.99683	0.999469	21515	0	1.6603	0.00032576	0.000955	0.776945	22	3	1.6603
hsa-mir-4701	4	0.99967	0.99966	0.999963	21573	0	1.8389	0.00032777	0.0012583	0.776945	23	4	1.8389
CALCA	3	0.88973	0.88975	0.99356	19191	0	3.0422	0.00033897	0.00099996	0.776945	24	2	3.0422
CD14	3	0.99964	0.99964	0.999963	21572	0	1.9389	0.00036054	0.0010647	0.776945	25	3	1.9389
MOCS3	2	0.99963	0.99963	0.999963	21570	0	3.7848	0.00037237	0.00072789	0.756301	26	2	3.7848
EAF2	2	0.99963	0.99963	0.999963	21571	0	2.8206	0.00037237	0.00072789	0.756301	27	2	2.8206
RPL35	3	0.74809	0.74808	0.992787	16127	0	2.2964	0.00037587	0.0011096	0.776945	28	2	2.2964
HCN3	3	0.99109	0.99117	0.998906	21404	0	2.8962	0.00042292	0.001245	0.776945	29	3	2.8962
PRAMEF7	3	0.26165	0.38916	0.981018	8065	1	2.8962	0.00042292	0.001245	0.776945	30	2	2.8962
ZNF436	3	0.64279	0.64735	0.983994	13714	1	2.8962	0.00042292	0.001245	0.776945	31	2	2.8962
SLC10A5	3	0.77468	0.77463	0.992787	16710	0	2.8962	0.00042292	0.001245	0.776945	32	2	2.8962
LHFPL1	3	0.87232	0.87241	0.99356	18832	0	0.88347	0.00042598	0.0012514	0.776945	33	2	0.88347
RSPH10B2	1	0.99957	0.9996	0.999963	21569	0	5.0393	0.00042604	0.00043059	0.756301	34	1	5.0393
PDCL2	3	0.99957	0.99957	0.999963	21568	0	2.4713	0.00042938	0.0012601	0.776945	35	3	2.4713
PIH1D2	3	0.51509	0.54736	0.983994	11660	1	2.4303	0.00047608	0.0013991	0.833637	36	2	2.4303
LCAT	3	0.1598	0.25892	0.962237	5422	2	-0.78828	0.00052619	0.0015221	0.842219	37	1	-0.78828
BIN2	3	0.67306	0.67414	0.992787	14549	1	0.37947	0.00057629	0.0016721	0.860679	38	1	0.37947
SPRN	3	0.99942	0.99943	0.999963	21567	0	1.8718	0.00057685	0.0016751	0.860679	39	3	1.8718
IRF1	3	0.80818	0.80795	0.992787	17451	0	0.26546	0.00062639	0.0018162	0.872398	40	1	0.26546
CHRNA9	3	0.99936	0.99937	0.999963	21566	0	1.7691	0.0006383	0.0018483	0.872398	41	3	1.7691
PEX11A	3	0.66651	0.66822	0.992787	14367	1	1.2512	0.00067649	0.0019552	0.872398	42	2	1.2512
MIP	3	0.99911	0.99911	0.999947	21562	0	2.768	0.00068718	0.0019809	0.872398	43	3	2.768
ASAP2	3	0.87362	0.87373	0.99356	18849	0	2.768	0.00068718	0.0019809	0.872398	44	2	2.768
TMX2	3	0.83823	0.83814	0.992787	18079	0	0.15637	0.00072659	0.0020887	0.894298	45	1	0.15637
RBM15	2	0.99924	0.99925	0.999948	21565	0	2.6364	0.00076133	0.0014592	0.833637	46	2	2.6364
LPO	2	0.99923	0.99925	0.999948	21564	0	2.5922	0.00076641	0.0014679	0.833637	47	2	2.5922
hsa-mir-4444-1	4	0.99923	0.99922	0.999948	21563	0	1.4302	0.00077465	0.0028737	0.903168	48	4	1.4302
RRP1	3	0.17698	0.28143	0.962237	5838	1	0.67004	0.00077669	0.0022378	0.894298	49	2	0.67004
RAD51AP2	3	0.59942	0.61113	0.983994	13164	1	2.4713	0.00087688	0.0025122	0.903168	50	2	2.4713
GAS2L2	3	0.99911	0.99911	0.999947	21560	0	1.8703	0.00088636	0.002537	0.903168	51	3	1.8703
TDRD5	3	0.99911	0.99911	0.999947	21559	0	2.4713	0.00088636	0.002537	0.903168	52	3	2.4713
RAB23	3	0.99911	0.99911	0.999947	21561	0	1.5914	0.00088636	0.002537	0.903168	53	3	1.5914
HPRT1	3	0.26165	0.38916	0.981018	7982	1	2.736	0.00089781	0.0025663	0.903168	54	2	2.736
HMX3	3	0.29694	0.41149	0.981349	8478	1	2.7974	0.00092457	0.0026484	0.903168	55	2	2.7974
UNC45B	3	0.96225	0.96237	0.998586	20773	0	0.84003	0.00092697	0.0026553	0.903168	56	2	0.84003
SLC25A52	3	0.90966	0.90967	0.99356	19595	0	0.15637	0.00097706	0.0027879	0.903168	57	1	0.15637
HEY2	2	0.059453	0.1048	0.950076	2561	1	1.2921	0.00098549	0.00189	0.872398	58	1	1.2921
RBM27	2	0.95637	0.9566	0.998586	20648	0	2.8828	0.0010189	0.001957	0.872398	59	2	2.8828
MYADML2	3	0.8102	0.80997	0.992787	17524	0	0.056799	0.0010271	0.0029311	0.903168	60	1	0.056799
CENPB	3	0.99894	0.99894	0.999947	21558	0	2.1653	0.001064	0.0030329	0.903168	61	3	2.1653
C12orf23	3	0.89766	0.89773	0.99356	19386	0	2.6272	0.0011027	0.0031389	0.903168	62	2	2.6272
TTC9C	3	0.68769	0.68803	0.992787	14811	1	2.6272	0.0011027	0.0031389	0.903168	63	2	2.6272
FOXRED2	3	0.97457	0.97465	0.998855	21046	0	2.6272	0.0011027	0.0031389	0.903168	64	2	2.6272
MMS19	3	0.87362	0.87373	0.99356	18848	0	2.6272	0.0011027	0.0031389	0.903168	65	2	2.6272
C2orf68	3	0.70356	0.70347	0.992787	15121	1	2.6272	0.0011027	0.0031389	0.903168	66	2	2.6272
GPR114	3	0.72819	0.72807	0.992787	15609	0	1.7691	0.0011273	0.0032027	0.909393	67	2	1.7691
KLHL18	2	0.99885	0.99884	0.999904	21556	0	2.5322	0.0011526	0.0022236	0.894298	68	2	2.5322
PDCD4	2	0.99885	0.99884	0.999904	21557	0	2.3839	0.0011526	0.0022236	0.894298	69	2	2.3839
TXNDC9	2	0.99885	0.99884	0.999904	21555	0	2.3839	0.0011526	0.0022236	0.894298	70	2	2.3839
PPM1D	3	0.99221	0.99231	0.998906	21429	0	2.4713	0.0012275	0.0034835	0.96376	71	3	2.4713
RGS5	3	0.99874	0.99875	0.999904	21554	0	2.0974	0.0012622	0.0035748	0.964295	72	3	2.0974
USP17L4	2	0.72151	0.72141	0.992787	15502	0	2.2192	0.0012694	0.0024374	0.903168	73	1	2.2192
UBA6	3	0.57381	0.59084	0.983994	12700	1	0.86206	0.0013276	0.0037606	0.964377	74	2	0.86206
ATAT1	3	0.99867	0.99868	0.999904	21553	0	1.6008	0.0013332	0.0037766	0.964377	75	3	1.6008
REG1B	3	0.94498	0.9451	0.998584	20418	0	2.7159	0.0013451	0.0038097	0.964377	76	2	2.7159
hsa-mir-3138	4	0.56394	0.6334	0.983994	12481	1	0.85676	0.0013604	0.0049663	0.964377	77	2	0.85676
SYTL2	3	0.99859	0.9986	0.999897	21552	0	2.2163	0.0014133	0.0039822	0.964377	78	3	2.2163
LCE6A	3	0.14943	0.24527	0.962237	5244	1	2.6646	0.0014225	0.0040051	0.964377	79	2	2.6646
FRRS1	3	0.14943	0.24527	0.962237	5021	1	0.94281	0.0014278	0.004023	0.964377	80	2	0.94281
SASH1	3	0.98874	0.98887	0.998906	21345	0	2.6896	0.0014398	0.0040556	0.964377	81	3	2.6896
HPS3	2	0.045026	0.080741	0.950076	2095	1	0.48372	0.001453	0.0028003	0.903168	82	1	0.48372
ITGA10	3	0.99678	0.99683	0.999469	21506	0	2.6213	0.0015243	0.0043061	0.964377	83	3	2.6213
PCNXL3	2	0.99847	0.99846	0.999802	21550	0	2.7587	0.0015265	0.0029421	0.903168	84	2	2.7587
MOB3B	2	0.99847	0.99846	0.999802	21551	0	2.4604	0.0015265	0.0029421	0.903168	85	2	2.4604
NSMF	3	0.77468	0.77463	0.992787	16660	0	0.72145	0.001578	0.0044621	0.964377	86	2	0.72145
SLC35F5	3	0.40325	0.47377	0.981349	9927	1	-0.44851	0.0016281	0.0046048	0.964377	87	1	-0.44851
MSANTD2	3	0.99775	0.99776	0.999628	21536	0	1.3832	0.0016781	0.0047447	0.964377	88	3	1.3832
TMEM27	1	0.99832	0.99835	0.999787	21549	0	4.0289	0.0016791	0.001668	0.860679	89	1	4.0289
PRDX4	3	0.9983	0.99831	0.999787	21547	0	1.9874	0.0017032	0.0048168	0.964377	90	3	1.9874
MYO3A	3	0.9983	0.99831	0.999787	21545	0	1.5914	0.0017032	0.0048168	0.964377	91	3	1.5914
FOXR2	3	0.9983	0.99831	0.999787	21546	0	1.5914	0.0017032	0.0048168	0.964377	92	3	1.5914
CAPN8	3	0.9983	0.99831	0.999787	21548	0	1.5914	0.0017032	0.0048168	0.964377	93	3	1.5914
FLG2	2	0.64042	0.64033	0.983994	13632	0	2.0355	0.0017201	0.0033385	0.935644	94	1	2.0355
GUK1	3	0.50327	0.53912	0.983994	11472	1	0.51077	0.0017532	0.0049503	0.964377	95	1	0.51077
MED18	3	0.066772	0.13428	0.950076	2729	1	1.8697	0.0017532	0.0049503	0.964377	96	2	1.8697
PTRF	3	0.9982	0.99822	0.999787	21544	0	2.5316	0.0017953	0.0050663	0.964377	97	3	2.5316
PCOLCE2	3	0.69231	0.69236	0.992787	14909	1	-0.11771	0.0018283	0.0051572	0.964377	98	1	-0.11771
ZNF141	3	0.99812	0.99814	0.999787	21543	0	1.6938	0.0018791	0.0052902	0.964377	99	3	1.6938
ZNF426	3	0.94043	0.94053	0.99798	20316	0	2.4713	0.0018921	0.0053228	0.964377	100	2	2.4713
CACNA1E	3	0.99031	0.99043	0.998906	21385	0	2.4713	0.0018921	0.0053228	0.964377	101	3	2.4713
SEMA4C	3	0.83317	0.83306	0.992787	17963	0	2.0247	0.0019034	0.0053586	0.964377	102	2	2.0247
hsa-mir-3689e	2	0.95637	0.9566	0.998586	20651	0	2.6787	0.0019204	0.0037344	0.964377	103	2	2.6787
MCM3	3	0.95394	0.95417	0.998586	20596	0	1.4143	0.0019785	0.0055664	0.964377	104	2	1.4143
HDHD1	2	0.99795	0.99793	0.999691	21542	0	2.7653	0.0020462	0.0039826	0.964377	105	2	2.7653
ARMCX3	3	0.94147	0.94155	0.998071	20345	0	1.276	0.0020786	0.0058307	0.964377	106	2	1.276
GRIN3A	3	0.51754	0.54914	0.983994	11697	1	1.4448	0.0021287	0.0059706	0.964377	107	2	1.4448
IL36G	3	0.38754	0.46422	0.981349	9743	1	2.4686	0.0021488	0.0060239	0.964377	108	2	2.4686
CHAC2	3	0.16679	0.26817	0.962237	5581	1	2.5118	0.0021712	0.0060835	0.964377	109	2	2.5118
hsa-mir-6722	4	0.99781	0.99782	0.999628	21541	0	1.5067	0.0021906	0.0078962	0.964377	110	4	1.5067
KRTAP25-1	2	0.81774	0.81749	0.992787	17696	0	2.2555	0.0022042	0.0042942	0.964377	111	1	2.2555
DUSP3	3	0.14943	0.24527	0.962237	5096	1	2.5661	0.0022151	0.0062046	0.964377	112	2	2.5661
INTS7	3	0.59418	0.60695	0.983994	13064	1	-0.3444	0.0022288	0.0062386	0.964377	113	1	-0.3444
FKBP9	3	0.99776	0.99778	0.999628	21540	0	1.5914	0.0022357	0.0062579	0.964377	114	3	1.5914
SPAG11A	3	0.99775	0.99777	0.999628	21539	0	1.4948	0.0022469	0.006284	0.964377	115	3	1.4948
PIDD	3	0.99775	0.99776	0.999628	21537	0	1.4677	0.0022538	0.0062996	0.964377	116	3	1.4677
hsa-mir-4657	3	0.99775	0.99776	0.999628	21538	0	1.4948	0.0022538	0.0062996	0.964377	117	3	1.4948
BTG3	3	0.99773	0.99775	0.999628	21535	0	1.5914	0.0022667	0.0063331	0.964377	118	3	1.5914
SH2D6	2	0.49656	0.49903	0.981349	11320	1	1.2391	0.0022709	0.0044203	0.964377	119	1	1.2391
PPP1R18	3	0.99748	0.99748	0.999628	21528	0	2.0974	0.0023038	0.0064386	0.964377	120	3	2.0974
SPINK1	3	0.19739	0.30783	0.962237	6250	1	0.47728	0.0023038	0.0064386	0.964377	121	1	0.47728
C17orf64	3	0.99767	0.99768	0.999628	21533	0	2.0974	0.0023344	0.0065331	0.964377	122	3	2.0974
NPAS1	3	0.99767	0.99768	0.999628	21534	0	2.2964	0.0023344	0.0065331	0.964377	123	3	2.2964
LSS	3	0.94397	0.9441	0.998418	20403	0	0.32492	0.0023789	0.0066469	0.964377	124	1	0.32492
KIAA1257	3	0.99756	0.99756	0.999628	21532	0	1.4735	0.002436	0.006796	0.964377	125	3	1.4735
RIC8A	3	0.99756	0.99756	0.999628	21531	0	1.7593	0.002436	0.006796	0.964377	126	3	1.7593
PRSS2	3	0.64279	0.64735	0.983994	13685	1	2.5234	0.0024383	0.0068066	0.964377	127	2	2.5234
NonTargetingControlGuideForHuman_0083	1	0.99755	0.99758	0.999628	21530	0	3.716	0.0024476	0.0024379	0.903168	128	1	3.716
PPIL3	3	0.77468	0.77463	0.992787	16657	0	2.3808	0.002454	0.0068465	0.964377	129	2	2.3808
ZNF121	3	0.17215	0.2751	0.962237	5746	1	2.4713	0.0024749	0.0069043	0.964377	130	2	2.4713
REXO4	3	0.99752	0.99752	0.999628	21529	0	2.0974	0.0024816	0.0069268	0.964377	131	3	2.0974
NKIRAS2	3	0.7148	0.71458	0.992787	15351	0	0.43178	0.002529	0.0070525	0.964377	132	1	0.43178
GINM1	3	0.35455	0.44446	0.981349	9191	1	2.4923	0.0025331	0.007058	0.964377	133	2	2.4923
BRS3	3	0.75743	0.7574	0.992787	16335	0	2.5151	0.002546	0.0070901	0.964377	134	2	2.5151
VAT1	3	0.99741	0.99742	0.999628	21527	0	1.4199	0.0025888	0.0072048	0.964377	135	3	1.4199
SOCS2	3	0.99131	0.99138	0.998906	21406	0	2.4844	0.0026471	0.0073705	0.964377	136	3	2.4844
CXCL9	3	0.99733	0.99734	0.999628	21526	0	1.9307	0.00267	0.0074324	0.964377	137	3	1.9307
CPA1	3	0.066772	0.13428	0.950076	2824	2	-1.6571	0.0026791	0.007454	0.964377	138	1	-1.6571
C2CD3	3	0.50327	0.53912	0.983994	11541	1	0.27148	0.0026791	0.007454	0.964377	139	1	0.27148
MRGPRG	3	0.99731	0.99732	0.999628	21525	0	1.5914	0.0026893	0.0074783	0.964377	140	3	1.5914
hsa-mir-660	4	0.19759	0.33017	0.981018	6383	2	-0.86448	0.0027038	0.0096782	0.964377	141	1	-0.86448
ST3GAL5	3	0.69627	0.69627	0.992787	14957	1	2.3651	0.0027279	0.0075898	0.964377	142	2	2.3651
PRG4	3	0.70459	0.70448	0.992787	15145	1	1.9649	0.0028042	0.0077962	0.964377	143	2	1.9649
TMEM211	2	0.31798	0.34492	0.981018	8751	1	1.3954	0.0028049	0.0054742	0.964377	144	1	1.3954
CTBP2	3	0.78261	0.78248	0.992787	16865	0	2.4112	0.002881	0.008005	0.964377	145	2	2.4112
CYP2C9	3	0.68151	0.68209	0.992787	14648	1	2.4112	0.002881	0.008005	0.964377	146	2	2.4112
TMEM145	3	0.89467	0.89473	0.99356	19325	0	2.4112	0.002881	0.008005	0.964377	147	2	2.4112
PLEC	3	0.97219	0.97226	0.998586	21001	0	2.4112	0.002881	0.008005	0.964377	148	2	2.4112
FAM83D	3	0.40959	0.47771	0.981349	10050	1	2.4112	0.002881	0.008005	0.964377	149	2	2.4112
MANSC1	2	0.99712	0.99708	0.999628	21524	0	2.5927	0.0028825	0.0056252	0.964377	150	2	2.5927
COL6A1	2	0.87368	0.87381	0.99356	18850	0	2.2574	0.0029216	0.0057032	0.964377	151	1	2.2574
GIP	3	0.2041	0.31649	0.962237	6784	2	-1.0353	0.0029793	0.0082619	0.964377	152	1	-1.0353
ZNF629	3	0.017997	0.046691	0.89815	962	2	-1.8235	0.0029793	0.0082619	0.964377	153	1	-1.8235
GLTP	3	0.85226	0.85221	0.992787	18400	0	0.15637	0.0029793	0.0082619	0.964377	154	1	0.15637
hsa-mir-5572	4	0.33265	0.47348	0.981349	8937	1	1.0318	0.0030025	0.010707	0.964377	155	2	1.0318
hsa-mir-4305	4	0.088024	0.19274	0.962237	3489	2	0.48209	0.0030025	0.010707	0.964377	156	2	0.48209
ACSF2	3	0.52906	0.55744	0.983994	11883	1	1.071	0.0030793	0.0085436	0.964377	157	2	1.071
KCNG3	2	0.49656	0.49903	0.981349	11314	1	1.7322	0.0031218	0.0060927	0.964377	158	1	1.7322
FSBP	3	0.19739	0.30783	0.962237	6210	1	-1.0544	0.0031294	0.0086854	0.964377	159	1	-1.0544
ELK3	3	0.021176	0.054474	0.89815	1147	2	-0.59378	0.0031794	0.0088272	0.964377	160	1	-0.59378
HECTD2	3	0.99678	0.99683	0.999469	21508	0	1.5914	0.0032195	0.0089226	0.964377	161	3	1.5914
PPP1R3F	3	0.99678	0.99683	0.999469	21514	0	1.8665	0.0032195	0.0089226	0.964377	162	3	1.8665
TEX13A	3	0.99678	0.99683	0.999469	21519	0	1.4735	0.0032195	0.0089226	0.964377	163	3	1.4735
TREM2	3	0.99678	0.99683	0.999469	21512	0	2.1638	0.0032195	0.0089226	0.964377	164	3	2.1638
CDK2	3	0.99678	0.99683	0.999469	21504	0	1.3414	0.0032195	0.0089226	0.964377	165	3	1.3414
CDC42EP2	3	0.99678	0.99683	0.999469	21510	0	1.3937	0.0032195	0.0089226	0.964377	166	3	1.3937
NTNG2	3	0.99678	0.99683	0.999469	21511	0	1.7444	0.0032195	0.0089226	0.964377	167	3	1.7444
COX16	3	0.99678	0.99683	0.999469	21513	0	1.6603	0.0032195	0.0089226	0.964377	168	3	1.6603
GATAD2B	3	0.99678	0.99683	0.999469	21520	0	1.6008	0.0032195	0.0089226	0.964377	169	3	1.6008
APOA1	3	0.99678	0.99683	0.999469	21507	0	1.4735	0.0032195	0.0089226	0.964377	170	3	1.4735
ZMYND12	3	0.99678	0.99683	0.999469	21517	0	1.4143	0.0032195	0.0089226	0.964377	171	3	1.4143
CCDC153	3	0.99678	0.99683	0.999469	21509	0	1.5914	0.0032195	0.0089226	0.964377	172	3	1.5914
AHDC1	3	0.99678	0.99683	0.999469	21505	0	2.2921	0.0032195	0.0089226	0.964377	173	3	2.2921
HAUS7	3	0.99678	0.99683	0.999469	21523	0	1.9389	0.0032195	0.0089226	0.964377	174	3	1.9389
NDUFB10	3	0.99678	0.99683	0.999469	21516	0	2.0246	0.0032195	0.0089226	0.964377	175	3	2.0246
TCEA1	3	0.99678	0.99683	0.999469	21522	0	2.0959	0.0032195	0.0089226	0.964377	176	3	2.0959
MGST3	3	0.99678	0.99683	0.999469	21521	0	1.4339	0.0032195	0.0089226	0.964377	177	3	1.4339
VANGL2	3	0.78892	0.78881	0.992787	16976	0	1.9874	0.0032294	0.0089432	0.964377	178	2	1.9874
hsa-mir-4516	4	0.66013	0.69046	0.992787	14310	1	1.5914	0.00329	0.011702	0.964377	179	3	1.5914
GALE	3	0.67306	0.67414	0.992787	14521	1	2.2964	0.0033794	0.009358	0.964377	180	2	2.2964
YIPF5	3	0.69463	0.69463	0.992787	14922	1	2.2964	0.0033794	0.009358	0.964377	181	2	2.2964
WFDC3	3	0.92546	0.92548	0.997551	19977	0	2.2964	0.0033794	0.009358	0.964377	182	2	2.2964
AKR7A3	3	0.30326	0.41505	0.981349	8532	1	2.2964	0.0033794	0.009358	0.964377	183	2	2.2964
KRT82	3	0.77468	0.77463	0.992787	16652	0	2.2964	0.0033794	0.009358	0.964377	184	2	2.2964
hsa-mir-4419a	3	0.97219	0.97226	0.998586	20984	0	2.2964	0.0033794	0.009358	0.964377	185	2	2.2964
PI4K2A	3	0.19739	0.30783	0.962237	6214	1	2.2964	0.0033794	0.009358	0.964377	186	2	2.2964
CLIC1	3	0.72524	0.7251	0.992787	15569	0	2.2964	0.0033794	0.009358	0.964377	187	2	2.2964
ATP2C2	3	0.40959	0.47771	0.981349	10044	1	2.2964	0.0033794	0.009358	0.964377	188	2	2.2964
LTB4R2	3	0.64279	0.64735	0.983994	14109	1	2.2964	0.0033794	0.009358	0.964377	189	2	2.2964
ABRA	3	0.57381	0.59084	0.983994	12672	1	2.2964	0.0033794	0.009358	0.964377	190	2	2.2964
FIGNL1	3	0.95965	0.95981	0.998586	20731	0	1.2638	0.0034044	0.0094186	0.964377	191	2	1.2638
OR1E1	3	0.84955	0.8495	0.992787	18326	0	0.74379	0.0034794	0.0096324	0.964377	192	2	0.74379
SLC7A6	3	0.51167	0.54493	0.983994	11624	1	-0.31713	0.0035294	0.0097746	0.964377	193	1	-0.31713
hsa-mir-507	4	0.99646	0.99647	0.999469	21503	0	1.2512	0.0035369	0.01254	0.964377	194	4	1.2512
hsa-mir-3689f	4	0.062534	0.14436	0.950076	2622	2	0.42603	0.0035706	0.012653	0.964377	195	2	0.42603
CPE	3	0.078234	0.15005	0.950076	3155	2	-1.2289	0.0035794	0.0099044	0.964377	196	1	-1.2289
NUP205	2	0.3059	0.33539	0.981018	8564	1	1.2939	0.0035888	0.0069869	0.964377	197	1	1.2939
MSH4	2	0.49656	0.49903	0.981349	11377	1	1.0958	0.0035888	0.0069869	0.964377	198	1	1.0958
WBSCR28	1	0.9964	0.99646	0.999469	21502	0	3.6523	0.0036004	0.003555	0.964295	199	1	3.6523
PTPN23	3	0.9855	0.98562	0.998855	21259	0	1.1689	0.0036794	0.010186	0.964377	200	3	1.1689
GPR146	3	0.81751	0.8173	0.992787	17658	0	-0.10239	0.0036794	0.010186	0.964377	201	1	-0.10239
CTIF	3	0.066772	0.13428	0.950076	2749	1	0.84003	0.0036794	0.010186	0.964377	202	2	0.84003
hsa-mir-4447	4	0.33265	0.47348	0.981349	8919	1	1.1269	0.0037372	0.013228	0.964377	203	2	1.1269
RWDD1	3	0.99623	0.99629	0.999469	21501	0	1.6008	0.0037748	0.010451	0.964377	204	3	1.6008
CST4	3	0.3961	0.46938	0.981349	9868	1	-0.2212	0.0037794	0.010462	0.964377	205	1	-0.2212
MRPS5	3	0.5162	0.54817	0.983994	11674	1	0.80527	0.0038294	0.010594	0.964377	206	2	0.80527
PHF20	3	0.99611	0.99619	0.999469	21500	0	1.8665	0.0038908	0.010761	0.964377	207	3	1.8665
CACNA1D	3	0.75555	0.7555	0.992787	16280	0	0.24635	0.0039294	0.010852	0.964377	208	1	0.24635
THAP5	3	0.097213	0.17571	0.961427	3827	1	2.4072	0.0039431	0.010888	0.964377	209	2	2.4072
MAEL	3	0.99604	0.99612	0.999469	21499	0	1.4948	0.0039613	0.010949	0.964377	210	3	1.4948
LARP1B	3	0.034111	0.084508	0.950076	1709	2	-1.5588	0.0039794	0.011004	0.964377	211	1	-1.5588
TMEM89	3	0.99602	0.99609	0.999469	21498	0	1.8665	0.0039833	0.011015	0.964377	212	3	1.8665
SYCE3	3	0.94528	0.9454	0.998584	20421	0	2.378	0.0040125	0.011106	0.964377	213	2	2.378
BLVRB	3	0.55487	0.57643	0.983994	12317	1	0.56495	0.0040294	0.011151	0.964377	214	1	0.56495
LPPR4	3	0.99595	0.99602	0.999469	21497	0	1.279	0.0040504	0.011196	0.964377	215	3	1.279
SPTBN1	3	0.99595	0.99602	0.999469	21496	0	1.4677	0.0040504	0.011196	0.964377	216	3	1.4677
hsa-mir-3194	4	0.56394	0.6334	0.983994	12482	1	1.8141	0.0040697	0.014344	0.964377	217	3	1.8141
GNG12	2	0.65937	0.65925	0.992787	14299	0	1.7479	0.0040891	0.0079307	0.964377	218	1	1.7479
PAQR5	2	0.84158	0.84153	0.992787	18146	0	2.0071	0.0040891	0.0079307	0.964377	219	1	2.0071
C4orf40	3	0.99031	0.99043	0.998906	21386	0	2.3808	0.004106	0.011335	0.964377	220	3	2.3808
DEDD2	2	0.99589	0.99588	0.999469	21495	0	2.5452	0.0041117	0.0079811	0.964377	221	2	2.5452
hsa-mir-4713	4	0.99582	0.99579	0.999469	21494	0	1.6181	0.0041844	0.014723	0.964377	222	4	1.6181
ST8SIA5	3	0.97866	0.97873	0.998855	21127	0	2.3624	0.0041986	0.011585	0.964377	223	3	2.3624
UBA7	3	0.9855	0.98562	0.998855	21248	0	1.8686	0.0042043	0.011597	0.964377	224	3	1.8686
CATSPERG	3	0.92759	0.92764	0.997551	20056	0	1.2512	0.0042043	0.011597	0.964377	225	2	1.2512
DDX42	3	0.2041	0.31649	0.962237	6498	2	-0.8701	0.0042043	0.011597	0.964377	226	1	-0.8701
hsa-mir-4751	4	0.4422	0.57367	0.983994	10482	1	1.6926	0.0042231	0.014854	0.964377	227	3	1.6926
PSD4	3	0.90966	0.90967	0.99356	19549	0	2.3501	0.004261	0.011774	0.964377	228	2	2.3501
FAM71B	3	0.99574	0.99582	0.999469	21493	0	1.5026	0.0042636	0.011782	0.964377	229	3	1.5026
TSPYL2	3	0.59216	0.60525	0.983994	13035	1	2.2119	0.0042813	0.011831	0.964377	230	2	2.2119
COBLL1	3	0.88839	0.88844	0.99356	19180	0	2.2964	0.0042923	0.011859	0.964377	231	2	2.2964
FAM21C	1	0.99565	0.9957	0.999469	21491	0	3.4073	0.0043523	0.0042827	0.964377	232	1	3.4073
NonTargetingControlGuideForHuman_0975	1	0.99565	0.9957	0.999469	21492	0	3.4073	0.0043523	0.0042827	0.964377	233	1	3.4073
CDK4	3	0.82375	0.82364	0.992787	17762	0	-0.15751	0.0044292	0.012244	0.964377	234	1	-0.15751
TMEM88B	3	0.43676	0.49476	0.981349	10459	1	2.2935	0.0044601	0.012335	0.964377	235	2	2.2935
DEFB115	3	0.08784	0.16306	0.950076	3305	1	2.2935	0.0044601	0.012335	0.964377	236	2	2.2935
METTL2A	3	0.59942	0.61113	0.983994	13121	1	2.2935	0.0044601	0.012335	0.964377	237	2	2.2935
GTF2IRD2	3	0.11364	0.19783	0.962237	4158	1	2.2935	0.0044601	0.012335	0.964377	238	2	2.2935
CTRB1	3	0.99536	0.99546	0.999469	21490	0	1.2495	0.0046433	0.01283	0.964377	239	3	1.2495
SLC25A24	3	0.99536	0.99546	0.999469	21487	0	1.5914	0.0046433	0.01283	0.964377	240	3	1.5914
EPHX2	3	0.99536	0.99546	0.999469	21489	0	1.4948	0.0046433	0.01283	0.964377	241	3	1.4948
ROBO2	3	0.99536	0.99546	0.999469	21488	0	1.276	0.0046433	0.01283	0.964377	242	3	1.276
SDPR	3	0.99536	0.99546	0.999469	21486	0	1.4009	0.0046433	0.01283	0.964377	243	3	1.4009
LAMC1	3	0.5223	0.55255	0.983994	11771	1	2.2271	0.0046675	0.012891	0.964377	244	2	2.2271
STAT4	3	0.80472	0.80448	0.992787	17386	0	0.74379	0.0046791	0.012923	0.964377	245	2	0.74379
PIK3C3	3	0.46339	0.512	0.981349	10832	1	0.41635	0.0046791	0.012923	0.964377	246	1	0.41635
CHAF1A	3	0.46339	0.512	0.981349	10829	1	-0.084482	0.0046791	0.012923	0.964377	247	1	-0.084482
SLC35A1	3	0.55487	0.57643	0.983994	12365	1	-0.10239	0.0046791	0.012923	0.964377	248	1	-0.10239
PPM1E	3	0.54215	0.56699	0.983994	12077	1	-0.57471	0.0046791	0.012923	0.964377	249	1	-0.57471
KLK2	3	0.76609	0.76607	0.992787	16529	0	-0.093912	0.0046791	0.012923	0.964377	250	1	-0.093912
CRYM	3	0.9855	0.98562	0.998855	21246	0	1.282	0.0046791	0.012923	0.964377	251	3	1.282
GTF2E1	3	0.97219	0.97226	0.998586	21011	0	2.2902	0.0046887	0.012948	0.964377	252	2	2.2902
C8orf44	3	0.84955	0.8495	0.992787	18327	0	2.2921	0.0047778	0.013178	0.964377	253	2	2.2921
XAGE3	3	0.99512	0.99522	0.999469	21485	0	1.5914	0.0048766	0.01345	0.964377	254	3	1.5914
RNF17	3	0.99512	0.99522	0.999469	21484	0	1.27	0.0048766	0.01345	0.964377	255	3	1.27
WDR11	3	0.79877	0.79859	0.992787	17276	0	2.2906	0.0048874	0.013482	0.964377	256	2	2.2906
IL23A	3	0.92219	0.92221	0.997551	19919	0	2.2906	0.0048874	0.013482	0.964377	257	2	2.2906
RHCG	3	0.70356	0.70347	0.992787	15130	1	0.85115	0.0049289	0.013592	0.964377	258	2	0.85115
CNBD2	3	0.81751	0.8173	0.992787	17636	0	0.80527	0.0049788	0.013725	0.964377	259	2	0.80527
PLEKHB1	3	0.9761	0.97619	0.998855	21074	0	2.1952	0.005026	0.01385	0.964377	260	3	2.1952
PDIA2	3	0.96225	0.96237	0.998586	20769	0	0.8599	0.0050788	0.014002	0.964377	261	2	0.8599
KISS1R	3	0.99488	0.99499	0.999469	21481	0	1.2736	0.0051161	0.0141	0.964377	262	3	1.2736
PDZD11	3	0.99488	0.99499	0.999469	21480	0	1.6603	0.0051161	0.0141	0.964377	263	3	1.6603
ABCF3	3	0.99488	0.99499	0.999469	21483	0	1.7006	0.0051161	0.0141	0.964377	264	3	1.7006
FAM227B	3	0.99488	0.99499	0.999469	21482	0	1.5026	0.0051161	0.0141	0.964377	265	3	1.5026
RAET1E	3	0.67306	0.67414	0.992787	14490	1	1.0209	0.0051287	0.014133	0.964377	266	2	1.0209
M1AP	3	0.9925	0.9926	0.999125	21439	0	2.215	0.0051363	0.014152	0.964377	267	3	2.215
PARP3	3	0.99475	0.99484	0.999469	21478	0	1.8665	0.0052459	0.014461	0.964377	268	3	1.8665
DENND2A	3	0.99475	0.99484	0.999469	21479	0	1.6603	0.0052459	0.014461	0.964377	269	3	1.6603
C9orf62	3	0.99473	0.99482	0.999469	21477	0	1.5914	0.0052709	0.014527	0.964377	270	3	1.5914
ANKFY1	3	0.9947	0.99478	0.999469	21476	0	1.2512	0.0053044	0.01462	0.964377	271	3	1.2512
KCNK2	3	0.99467	0.99475	0.999469	21475	0	1.2512	0.0053265	0.014673	0.964377	272	3	1.2512
ZCCHC13	3	0.50943	0.54334	0.983994	11587	1	0.77691	0.0053784	0.014808	0.964377	273	2	0.77691
THAP10	3	0.7118	0.71164	0.992787	15279	0	0.82495	0.0053784	0.014808	0.964377	274	2	0.82495
SMPD3	3	0.83404	0.83392	0.992787	17977	0	0.8636	0.0053784	0.014808	0.964377	275	2	0.8636
NIPA2	3	0.60414	0.61498	0.983994	13249	1	-0.028728	0.0053784	0.014808	0.964377	276	1	-0.028728
TGFBR3L	3	0.96321	0.96333	0.998586	20790	0	0.57356	0.0053784	0.014808	0.964377	277	1	0.57356
SERTAD1	3	0.99456	0.99464	0.999469	21474	0	1.7691	0.005442	0.014963	0.964377	278	3	1.7691
CBLL1	2	0.99455	0.99454	0.999469	21473	0	1.9825	0.0054484	0.010518	0.964377	279	2	1.9825
hsa-mir-4700	4	0.99452	0.99452	0.999469	21472	0	1.0153	0.0054806	0.019055	0.964377	280	4	1.0153
hsa-mir-5687	4	0.99232	0.99233	0.998906	21437	0	1.6182	0.0055092	0.019156	0.964377	281	3	1.6182
PURG	3	0.99448	0.99457	0.999469	21471	0	1.5914	0.0055168	0.015153	0.964377	282	3	1.5914
hsa-let-7g	4	0.56394	0.6334	0.983994	12470	1	0.68938	0.0056019	0.019436	0.964377	283	2	0.68938
hsa-mir-648	4	0.98484	0.98483	0.998855	21237	0	0.89114	0.0056019	0.019436	0.964377	284	3	0.89114
CD55	3	0.3257	0.42778	0.981349	8845	1	2.2163	0.0056281	0.015446	0.964377	285	2	2.2163
CSTA	2	0.99399	0.994	0.99934	21462	0	2.7578	0.0056724	0.010943	0.964377	286	2	2.7578
RNF182	2	0.69384	0.69368	0.992787	14917	0	1.734	0.0056724	0.010943	0.964377	287	1	1.734
AMBP	3	0.74809	0.74808	0.992787	16079	0	0.43605	0.0056781	0.01558	0.964377	288	1	0.43605
hsa-mir-1343	4	0.70105	0.71831	0.992787	15060	1	1.8133	0.0056919	0.019722	0.964377	289	3	1.8133
CR2	3	0.90966	0.90967	0.99356	19640	0	0.98366	0.005728	0.015712	0.964377	290	2	0.98366
SERPINB12	3	0.99427	0.99435	0.999448	21469	0	1.2512	0.0057299	0.015714	0.964377	291	3	1.2512
FAM110A	3	0.99427	0.99435	0.999448	21470	0	1.4948	0.0057299	0.015714	0.964377	292	3	1.4948
C5orf54	3	0.80074	0.80053	0.992787	17315	0	-0.032891	0.0057779	0.015847	0.964377	293	1	-0.032891
C1QTNF8	3	0.87155	0.87161	0.99356	18808	0	0.17027	0.0058279	0.015985	0.964377	294	1	0.17027
PRSS46	2	0.99413	0.99412	0.99934	21467	0	1.983	0.0058706	0.011323	0.964377	295	2	1.983
MEAF6	2	0.99413	0.99412	0.99934	21468	0	2.3829	0.0058706	0.011323	0.964377	296	2	2.3829
OR11G2	3	0.99406	0.99415	0.99934	21464	0	1.2638	0.0059419	0.01628	0.964377	297	3	1.2638
MAS1	3	0.99406	0.99415	0.99934	21465	0	1.3677	0.0059419	0.01628	0.964377	298	3	1.3677
CNPY4	3	0.99406	0.99415	0.99934	21463	0	1.6938	0.0059419	0.01628	0.964377	299	3	1.6938
FITM1	3	0.99406	0.99415	0.99934	21466	0	1.7458	0.0059419	0.01628	0.964377	300	3	1.7458
FKBP6	3	0.99333	0.99345	0.99934	21449	0	2.0974	0.0059535	0.016312	0.964377	301	3	2.0974
VARS	3	0.92759	0.92764	0.997551	20059	0	2.0974	0.0059535	0.016312	0.964377	302	2	2.0974
GNB4	3	0.99031	0.99043	0.998906	21388	0	2.0974	0.0059535	0.016312	0.964377	303	3	2.0974
TMEM62	3	0.99113	0.9912	0.998906	21405	0	2.0974	0.0059535	0.016312	0.964377	304	3	2.0974
CWF19L1	3	0.87814	0.87823	0.99356	18952	0	2.0974	0.0059535	0.016312	0.964377	305	2	2.0974
SLC38A7	3	0.76174	0.76172	0.992787	16432	0	2.0974	0.0059535	0.016312	0.964377	306	2	2.0974
DNAH11	3	0.74809	0.74808	0.992787	16183	0	2.0974	0.0059535	0.016312	0.964377	307	2	2.0974
SPSB4	3	0.97473	0.97481	0.998855	21050	0	2.0974	0.0059535	0.016312	0.964377	308	2	2.0974
THOC6	3	0.46339	0.512	0.981349	10749	1	2.0974	0.0059535	0.016312	0.964377	309	2	2.0974
EPHB3	3	0.76174	0.76172	0.992787	16423	0	2.0974	0.0059535	0.016312	0.964377	310	2	2.0974
MESDC2	3	0.95254	0.95275	0.998586	20571	0	2.0974	0.0059535	0.016312	0.964377	311	2	2.0974
ZNF880	3	0.89496	0.89503	0.99356	19328	0	2.0974	0.0059535	0.016312	0.964377	312	2	2.0974
CPA5	3	0.98813	0.98828	0.998906	21334	0	2.0974	0.0059535	0.016312	0.964377	313	3	2.0974
CTNND2	3	0.9855	0.98562	0.998855	21264	0	2.0974	0.0059535	0.016312	0.964377	314	3	2.0974
RRAGA	3	0.5834	0.59828	0.983994	12906	1	2.0974	0.0059535	0.016312	0.964377	315	2	2.0974
COA1	3	0.98874	0.98887	0.998906	21350	0	2.0974	0.0059535	0.016312	0.964377	316	3	2.0974
ASB8	2	0.62036	0.62026	0.983994	13527	0	1.7268	0.0060389	0.011639	0.964377	317	1	1.7268
AK1	3	0.99396	0.99406	0.99934	21461	0	1.2638	0.0060411	0.016536	0.964377	318	3	1.2638
TFEC	3	0.99392	0.99402	0.99934	21460	0	1.1964	0.0060795	0.016628	0.964377	319	3	1.1964
ETV6	2	0.99389	0.9939	0.99934	21459	0	1.9229	0.0061085	0.011756	0.964377	320	2	1.9229
POTED	3	0.74329	0.74321	0.992787	15977	0	0.84003	0.0061274	0.016759	0.964377	321	2	0.84003
SLK	3	0.74329	0.74321	0.992787	15970	0	1.2512	0.0061274	0.016759	0.964377	322	2	1.2512
HIPK1	3	0.014391	0.037814	0.872764	870	1	1.2841	0.0061274	0.016759	0.964377	323	2	1.2841
PAEP	3	0.43459	0.49338	0.981349	10414	1	1.5914	0.0061274	0.016759	0.964377	324	2	1.5914
MATN2	3	0.94528	0.9454	0.998584	20423	0	0.42817	0.0061274	0.016759	0.964377	325	1	0.42817
EFCAB4B	3	0.86229	0.86222	0.992787	18546	0	0.15637	0.0061274	0.016759	0.964377	326	1	0.15637
SHC4	3	0.61249	0.62174	0.983994	13394	1	1.8686	0.0061274	0.016759	0.964377	327	2	1.8686
VSIG1	3	0.31007	0.41893	0.981349	8606	1	-0.0015725	0.0061274	0.016759	0.964377	328	1	-0.0015725
ZNF583	3	0.99387	0.99398	0.99934	21458	0	1.7415	0.0061305	0.016775	0.964377	329	3	1.7415
LRPAP1	3	0.99384	0.99395	0.99934	21457	0	1.5914	0.0061566	0.01684	0.964377	330	3	1.5914
MARCH9	2	0.99378	0.99378	0.99934	21456	0	1.8731	0.006216	0.011955	0.964377	331	2	1.8731
SPACA7	2	0.9937	0.99371	0.99934	21455	0	2.546	0.006298	0.012102	0.964377	332	2	2.546
LMTK3	3	0.99369	0.9938	0.99934	21454	0	1.4339	0.0063145	0.017252	0.964377	333	3	1.4339
NonTargetingControlGuideForHuman_0655	1	0.99366	0.99368	0.99934	21453	0	3.224	0.0063404	0.0063097	0.964377	334	1	3.224
KCTD14	3	0.99352	0.99365	0.99934	21452	0	1.3414	0.0064751	0.017654	0.964377	335	3	1.3414
GPR98	3	0.69627	0.69627	0.992787	14976	1	1.1268	0.0064768	0.017658	0.964377	336	2	1.1268
ZNF710	3	0.57381	0.59084	0.983994	12686	1	0.92294	0.0065267	0.017785	0.964377	337	2	0.92294
DEGS2	2	0.99343	0.99344	0.99934	21451	0	1.8873	0.0065687	0.01261	0.964377	338	2	1.8873
hsa-mir-4271	4	0.24914	0.3851	0.981018	7518	2	0.69268	0.0066063	0.022748	0.964377	339	2	0.69268
hsa-mir-3612	4	0.56394	0.6334	0.983994	12494	1	0.621	0.0066063	0.022748	0.964377	340	2	0.621
hsa-mir-6818	4	0.7078	0.72316	0.992787	15214	1	1.3869	0.0066063	0.022748	0.964377	341	2	1.3869
ZNF142	3	0.050308	0.11142	0.950076	2255	2	-2.4081	0.0066265	0.018067	0.964377	342	1	-2.4081
LARS2	2	0.73333	0.73326	0.992787	15706	0	1.2577	0.0066551	0.012776	0.964377	343	1	1.2577
SALL1	3	0.99333	0.99345	0.99934	21448	0	1.8665	0.0066721	0.018182	0.964377	344	3	1.8665
CLDND2	3	0.99333	0.99345	0.99934	21450	0	1.3937	0.0066721	0.018182	0.964377	345	3	1.3937
TMEM231	3	0.052629	0.11468	0.950076	2385	1	0.45142	0.0067013	0.018253	0.964377	346	1	0.45142
CYLC2	3	0.84955	0.8495	0.992787	18328	0	0.80527	0.0067013	0.018253	0.964377	347	2	0.80527
ENOX2	3	0.94543	0.94557	0.998584	20424	0	1.3985	0.0067762	0.018469	0.964377	348	2	1.3985
DPY30	3	0.22028	0.33698	0.981018	6889	1	2.2286	0.006829	0.018615	0.964377	349	2	2.2286
ELAVL1	3	0.56535	0.58437	0.983994	12520	1	2.2286	0.006829	0.018615	0.964377	350	2	2.2286
CASP2	3	0.46339	0.512	0.981349	11034	1	-0.032115	0.006851	0.018672	0.964377	351	1	-0.032115
GABRQ	3	0.72524	0.7251	0.992787	15546	0	2.0838	0.006873	0.018735	0.964377	352	2	2.0838
OTUD7B	3	0.9931	0.99321	0.99934	21443	0	1.8686	0.0069048	0.018822	0.964377	353	3	1.8686
UBIAD1	3	0.9931	0.99321	0.99934	21441	0	1.1844	0.0069048	0.018822	0.964377	354	3	1.1844
PCP4L1	3	0.9931	0.99321	0.99934	21442	0	1.2253	0.0069048	0.018822	0.964377	355	3	1.2253
ZNF524	3	0.9931	0.99321	0.99934	21447	0	1.2135	0.0069048	0.018822	0.964377	356	3	1.2135
hsa-mir-7843	3	0.9931	0.99321	0.99934	21446	0	1.3677	0.0069048	0.018822	0.964377	357	3	1.3677
CLPTM1L	3	0.9931	0.99321	0.99934	21444	0	1.7183	0.0069048	0.018822	0.964377	358	3	1.7183
hsa-mir-6728	3	0.9931	0.99321	0.99934	21445	0	1.2512	0.0069048	0.018822	0.964377	359	3	1.2512
NAT1	3	0.010937	0.029227	0.871202	654	1	-1.0544	0.0069258	0.018877	0.964377	360	1	-1.0544
TPD52L1	3	0.066772	0.13428	0.950076	2767	1	2.2163	0.0069638	0.018965	0.964377	361	2	2.2163
HERPUD1	3	0.90966	0.90967	0.99356	19728	0	2.2163	0.0069638	0.018965	0.964377	362	2	2.2163
SLC24A1	3	0.9855	0.98562	0.998855	21241	0	2.2163	0.0069638	0.018965	0.964377	363	3	2.2163
CCDC170	3	0.93118	0.93122	0.997551	20131	0	2.2163	0.0069638	0.018965	0.964377	364	2	2.2163
FAM186B	3	0.99158	0.99168	0.998906	21414	0	2.1961	0.0070575	0.019208	0.964377	365	3	2.1961
hsa-mir-675	4	0.81916	0.81911	0.992787	17701	0	0.54868	0.0071648	0.02457	0.964377	366	2	0.54868
NAAA	3	0.08784	0.16306	0.950076	3464	1	2.1975	0.0072015	0.019582	0.964377	367	2	2.1975
ROR2	3	0.95651	0.9567	0.998586	20654	0	2.1975	0.0072015	0.019582	0.964377	368	2	2.1975
VWA5A	3	0.936	0.9361	0.997775	20217	0	2.1975	0.0072015	0.019582	0.964377	369	2	2.1975
PDE6G	3	0.99273	0.99283	0.99931	21440	0	1.359	0.0072662	0.019752	0.964377	370	3	1.359
TUBE1	3	0.64279	0.64735	0.983994	13718	1	0.22477	0.0073249	0.019903	0.964377	371	1	0.22477
P2RY6	3	0.26165	0.38916	0.981018	8023	1	0.98876	0.0073249	0.019903	0.964377	372	2	0.98876
LYPLA1	3	0.40325	0.47377	0.981349	9922	1	-1.0544	0.0073249	0.019903	0.964377	373	1	-1.0544
APLP2	3	0.97219	0.97226	0.998586	20982	0	0.80527	0.0073249	0.019903	0.964377	374	2	0.80527
LHX3	3	0.89335	0.89338	0.99356	19276	0	1.2808	0.0073249	0.019903	0.964377	375	2	1.2808
TMEM243	3	0.066772	0.13428	0.950076	2806	1	0.79238	0.0073249	0.019903	0.964377	376	2	0.79238
SERPINA1	3	0.64279	0.64735	0.983994	13680	1	0.74379	0.0073249	0.019903	0.964377	377	2	0.74379
EIF5A	3	0.14791	0.24328	0.962237	4981	2	-0.91108	0.0073249	0.019903	0.964377	378	1	-0.91108
YBX3	3	0.18045	0.28599	0.962237	5887	2	-0.75501	0.0073249	0.019903	0.964377	379	1	-0.75501
PIGK	3	0.35455	0.44446	0.981349	9428	1	-0.3444	0.0073249	0.019903	0.964377	380	1	-0.3444
SLC25A47	3	0.92219	0.92221	0.997551	19912	0	0.89627	0.0073249	0.019903	0.964377	381	2	0.89627
EGR3	3	0.83239	0.83225	0.992787	17955	0	2.1653	0.0075084	0.020375	0.964377	382	2	2.1653
HS3ST2	3	0.64279	0.64735	0.983994	13830	1	2.1653	0.0075084	0.020375	0.964377	383	2	2.1653
OR8D4	3	0.46339	0.512	0.981349	10948	1	2.1653	0.0075084	0.020375	0.964377	384	2	2.1653
KIF1C	2	0.88513	0.88519	0.99356	19081	0	2.0019	0.0075707	0.014448	0.964377	385	1	2.0019
CRYAB	3	0.23681	0.35788	0.981018	7285	1	2.1823	0.0077376	0.020963	0.964377	386	2	2.1823
ERMARD	3	0.75955	0.75954	0.992787	16381	0	2.1823	0.0077376	0.020963	0.964377	387	2	2.1823
NonTargetingControlGuideForHuman_0839	1	0.99224	0.99221	0.998906	21435	0	3.1227	0.0077606	0.0077251	0.964377	388	1	3.1227
NonTargetingControlGuideForHuman_0547	1	0.99224	0.99221	0.998906	21434	0	3.1227	0.0077606	0.0077251	0.964377	389	1	3.1227
VDAC3	2	0.99223	0.99225	0.998906	21433	0	2.4375	0.0077686	0.014832	0.964377	390	2	2.4375
SLC7A6OS	2	0.99223	0.99225	0.998906	21432	0	1.8956	0.0077686	0.014832	0.964377	391	2	1.8956
HIST1H1C	3	0.8102	0.80997	0.992787	17480	0	0.62628	0.0077737	0.021057	0.964377	392	1	0.62628
MCOLN2	3	0.99221	0.99231	0.998906	21424	0	1.1177	0.0077878	0.021102	0.964377	393	3	1.1177
KRTAP13-3	3	0.99221	0.99231	0.998906	21427	0	1.276	0.0077878	0.021102	0.964377	394	3	1.276
CLRN1	3	0.99221	0.99231	0.998906	21428	0	1.5914	0.0077878	0.021102	0.964377	395	3	1.5914
TTC22	3	0.99221	0.99231	0.998906	21430	0	1.1844	0.0077878	0.021102	0.964377	396	3	1.1844
MAFF	3	0.99221	0.99231	0.998906	21431	0	1.2512	0.0077878	0.021102	0.964377	397	3	1.2512
CDC25B	3	0.99221	0.99231	0.998906	21425	0	1.5914	0.0077878	0.021102	0.964377	398	3	1.5914
NFATC2	3	0.99221	0.99231	0.998906	21426	0	1.1896	0.0077878	0.021102	0.964377	399	3	1.1896
PRSS38	3	0.97219	0.97226	0.998586	20981	0	0.85663	0.0078236	0.021198	0.964377	400	2	0.85663
NDUFS4	3	0.19739	0.30783	0.962237	6366	1	1.5914	0.0078735	0.021325	0.964377	401	2	1.5914
E2F1	3	0.98083	0.9809	0.998855	21179	0	2.1638	0.0079155	0.021436	0.964377	402	3	2.1638
DNAJC22	3	0.31384	0.42105	0.981349	8666	1	2.1638	0.0079155	0.021436	0.964377	403	2	2.1638
hsa-mir-99b	4	0.40871	0.55419	0.983994	10038	1	1.5056	0.0079164	0.026313	0.964377	404	3	1.5056
RNF215	3	0.69792	0.69789	0.992787	14997	1	1.2736	0.0079233	0.02146	0.964377	405	2	1.2736
ACTBL2	3	0.72956	0.72944	0.992787	15631	0	2.1468	0.0079976	0.02164	0.964377	406	2	2.1468
hsa-mir-6797	4	0.70471	0.7209	0.992787	15149	1	1.7738	0.0080075	0.026531	0.964377	407	3	1.7738
NANOS3	3	0.26165	0.38916	0.981018	7991	1	0.021472	0.008023	0.021698	0.964377	408	1	0.021472
SMIM8	3	0.87639	0.87647	0.99356	18911	0	0.15637	0.008023	0.021698	0.964377	409	1	0.15637
FAM101B	3	0.74809	0.74808	0.992787	16082	0	-0.28106	0.008023	0.021698	0.964377	410	1	-0.28106
ATP6AP1	3	0.99197	0.99206	0.998906	21423	0	1.2512	0.0080305	0.021718	0.964377	411	3	1.2512
RBP1	3	0.99197	0.99206	0.998906	21422	0	1.282	0.0080305	0.021718	0.964377	412	3	1.282
MYOM2	3	0.99188	0.99196	0.998906	21420	0	1.5026	0.0081203	0.021941	0.964377	413	3	1.5026
DPM3	3	0.99188	0.99196	0.998906	21421	0	1.27	0.0081203	0.021941	0.964377	414	3	1.27
LRRC8A	3	0.74809	0.74808	0.992787	16157	0	2.1372	0.0081581	0.022043	0.964377	415	2	2.1372
FBXO16	3	0.46339	0.512	0.981349	10633	1	2.1372	0.0081581	0.022043	0.964377	416	2	2.1372
ZNF189	3	0.56934	0.5874	0.983994	12611	1	2.1372	0.0081581	0.022043	0.964377	417	2	2.1372
hsa-mir-4791	4	0.37854	0.52222	0.983994	9607	2	0.37623	0.0081615	0.026896	0.964377	418	2	0.37623
USP47	3	0.8102	0.80997	0.992787	17466	0	2.0955	0.0082339	0.022227	0.964377	419	2	2.0955
PAQR7	3	0.95793	0.95809	0.998586	20683	0	2.1252	0.008277	0.02234	0.964377	420	2	2.1252
CACNA2D2	3	0.9917	0.99179	0.998906	21417	0	1.8665	0.0083018	0.022404	0.964377	421	3	1.8665
ZC3H7A	3	0.9917	0.99179	0.998906	21415	0	1.2512	0.0083018	0.022404	0.964377	422	3	1.2512
SULF2	3	0.9917	0.99179	0.998906	21419	0	1.573	0.0083018	0.022404	0.964377	423	3	1.573
SLC26A7	3	0.9917	0.99179	0.998906	21416	0	1.1177	0.0083018	0.022404	0.964377	424	3	1.1177
LGALS8	3	0.9917	0.99179	0.998906	21418	0	1.477	0.0083018	0.022404	0.964377	425	3	1.477
VSTM2A	3	0.91958	0.91958	0.997551	19840	0	2.0534	0.0084069	0.022682	0.964377	426	2	2.0534
MAGEA9B	1	0.99155	0.99152	0.998906	21411	0	3.1813	0.0084456	0.0084266	0.964377	427	1	3.1813
NonTargetingControlGuideForHuman_0380	1	0.99155	0.99152	0.998906	21412	0	3.1813	0.0084456	0.0084266	0.964377	428	1	3.1813
MMP16	3	0.80678	0.80656	0.992787	17437	0	2.0957	0.0084504	0.022792	0.964377	429	2	2.0957
CST11	3	0.092176	0.16893	0.950076	3770	2	-1.3502	0.0084966	0.022903	0.964377	430	1	-1.3502
CSF2	3	0.7943	0.79415	0.992787	17120	0	1.2814	0.0084966	0.022903	0.964377	431	2	1.2814
ANKRD50	3	0.13153	0.22172	0.962237	4676	1	0.37151	0.0084966	0.022903	0.964377	432	1	0.37151
BTN1A1	3	0.98009	0.98015	0.998855	21157	0	1.2638	0.0084966	0.022903	0.964377	433	3	1.2638
OR5A1	3	0.97754	0.97761	0.998855	21101	0	1.4448	0.0084966	0.022903	0.964377	434	3	1.4448
KCNK3	3	0.0026778	0.0074512	0.827985	171	2	-2.2077	0.0084966	0.022903	0.964377	435	1	-2.2077
EIF4A1	3	0.81405	0.81378	0.992787	17565	0	1.2512	0.0084966	0.022903	0.964377	436	2	1.2512
RPRML	3	0.82891	0.82871	0.992787	17855	0	0.62628	0.0084966	0.022903	0.964377	437	1	0.62628
APOPT1	3	0.71904	0.71883	0.992787	15452	0	0.23779	0.0084966	0.022903	0.964377	438	1	0.23779
CNTNAP2	3	0.87503	0.87514	0.99356	18880	0	0.26894	0.0084966	0.022903	0.964377	439	1	0.26894
hsa-mir-4428	4	0.4422	0.57367	0.983994	10492	1	0.71704	0.0085599	0.027794	0.964377	440	2	0.71704
GDPD3	3	0.97099	0.97104	0.998586	20970	0	2.0963	0.0085661	0.023079	0.964377	441	2	2.0963
MTRF1	3	0.83823	0.83814	0.992787	18069	0	2.0963	0.0085661	0.023079	0.964377	442	2	2.0963
CREG1	3	0.99142	0.99151	0.998906	21408	0	1.5217	0.0085792	0.023107	0.964377	443	3	1.5217
ATOX1	3	0.99142	0.99151	0.998906	21409	0	1.1844	0.0085792	0.023107	0.964377	444	3	1.1844
HAMP	3	0.99142	0.99151	0.998906	21410	0	1.2512	0.0085792	0.023107	0.964377	445	3	1.2512
ZNF131	2	0.73333	0.73326	0.992787	15727	0	1.1764	0.0086856	0.016514	0.964377	446	1	1.1764
MTRNR2L1	2	0.92362	0.92362	0.997551	19944	0	2.083	0.0086856	0.016514	0.964377	447	2	2.083
PLXDC2	3	0.99131	0.99138	0.998906	21407	0	1.071	0.0086879	0.023377	0.964377	448	3	1.071
hsa-mir-3943	4	0.98349	0.98347	0.998855	21226	0	1.5429	0.0086887	0.02811	0.964377	449	3	1.5429
SDF2	3	0.5834	0.59828	0.983994	12898	1	2.0724	0.0087894	0.023629	0.964377	450	2	2.0724
MMP21	3	0.9855	0.98562	0.998855	21239	0	2.0724	0.0087894	0.023629	0.964377	451	3	2.0724
PDCD6	3	0.16679	0.26817	0.962237	5606	1	2.0724	0.0087894	0.023629	0.964377	452	2	2.0724
ACTL6A	3	0.26165	0.38916	0.981018	7876	1	2.0247	0.0088233	0.023715	0.964377	453	2	2.0247
LPAR2	3	0.936	0.9361	0.997775	20240	0	2.0657	0.0089178	0.023972	0.964377	454	2	2.0657
IFNA21	3	0.90966	0.90967	0.99356	19691	0	2.0657	0.0089178	0.023972	0.964377	455	2	2.0657
FADD	3	0.50327	0.53912	0.983994	11545	1	2.0657	0.0089178	0.023972	0.964377	456	2	2.0657
ABCD1	3	0.53421	0.56117	0.983994	11956	1	2.0657	0.0089178	0.023972	0.964377	457	2	2.0657
FOXJ2	3	0.5834	0.59828	0.983994	12831	1	0.63844	0.0089201	0.02398	0.964377	458	1	0.63844
NEURL1B	3	0.99108	0.99116	0.998906	21402	0	1.4199	0.0089219	0.023982	0.964377	459	3	1.4199
OR4F6	3	0.99108	0.99116	0.998906	21401	0	1.4339	0.0089219	0.023982	0.964377	460	3	1.4339
ZDHHC19	3	0.87362	0.87373	0.99356	18847	0	0.43178	0.0089699	0.024109	0.964377	461	1	0.43178
BEST1	3	0.94147	0.94155	0.998071	20353	0	2.0379	0.0089705	0.02411	0.964377	462	2	2.0379
CLASRP	3	0.80472	0.80448	0.992787	17395	0	2.0428	0.0090339	0.02428	0.964377	463	2	2.0428
FUT4	3	0.90966	0.90967	0.99356	19677	0	2.0428	0.0090339	0.02428	0.964377	464	2	2.0428
FCGRT	3	0.26165	0.38916	0.981018	7793	1	2.0428	0.0090339	0.02428	0.964377	465	2	2.0428
TNFSF15	3	0.6077	0.61783	0.983994	13305	1	-0.099933	0.0090447	0.024306	0.964377	466	1	-0.099933
hsa-mir-6846	4	0.74655	0.75286	0.992787	16039	1	1.4408	0.0090495	0.028936	0.964377	467	3	1.4408
RASGEF1B	3	0.99089	0.99098	0.998906	21398	0	1.2454	0.0091119	0.024479	0.964377	468	3	1.2454
CYP7B1	3	0.99089	0.99098	0.998906	21400	0	1.0511	0.0091119	0.024479	0.964377	469	3	1.0511
TRUB1	3	0.99089	0.99098	0.998906	21397	0	1.6938	0.0091119	0.024479	0.964377	470	3	1.6938
MRGBP	3	0.99089	0.99098	0.998906	21396	0	1.6038	0.0091119	0.024479	0.964377	471	3	1.6038
BRSK1	3	0.99089	0.99098	0.998906	21399	0	1.9649	0.0091119	0.024479	0.964377	472	3	1.9649
CCDC81	3	0.80221	0.80198	0.992787	17341	0	0.15637	0.0091692	0.024636	0.964377	473	1	0.15637
GPAM	3	0.19739	0.30783	0.962237	6209	1	1.6008	0.009219	0.024759	0.964377	474	2	1.6008
DNTTIP1	2	0.99077	0.99078	0.998906	21393	0	1.9425	0.0092273	0.017494	0.964377	475	2	1.9425
PPCS	2	0.99077	0.99078	0.998906	21395	0	2.0314	0.0092273	0.017494	0.964377	476	2	2.0314
ATP8A2	2	0.99077	0.99078	0.998906	21394	0	2.1797	0.0092273	0.017494	0.964377	477	2	2.1797
hsa-mir-130b	3	0.26165	0.38916	0.981018	8021	1	0.59514	0.0092688	0.024905	0.964377	478	1	0.59514
NonTargetingControlGuideForHuman_0188	1	0.99071	0.99069	0.998906	21390	0	3.0139	0.0092893	0.0092529	0.964377	479	1	3.0139
OGDH	1	0.99071	0.99069	0.998906	21391	0	3.0139	0.0092893	0.0092529	0.964377	480	1	3.0139
NonTargetingControlGuideForHuman_0009	1	0.99071	0.99069	0.998906	21389	0	3.0139	0.0092893	0.0092529	0.964377	481	1	3.0139
CDADC1	3	0.50327	0.53912	0.983994	11496	1	1.6938	0.0093186	0.025033	0.964377	482	2	1.6938
NEBL	3	0.95793	0.95809	0.998586	20687	0	2.0246	0.0093622	0.025144	0.964377	483	2	2.0246
SLC31A1	3	0.936	0.9361	0.997775	20221	0	2.0246	0.0093622	0.025144	0.964377	484	2	2.0246
OGFOD3	3	0.26165	0.38916	0.981018	8000	1	2.0246	0.0093622	0.025144	0.964377	485	2	2.0246
TMEM178A	3	0.67306	0.67414	0.992787	14462	1	2.0246	0.0093622	0.025144	0.964377	486	2	2.0246
RTN4IP1	3	0.67306	0.67414	0.992787	14450	1	2.0246	0.0093622	0.025144	0.964377	487	2	2.0246
SYPL1	3	0.78892	0.78881	0.992787	17024	0	1.8222	0.0094681	0.025396	0.964377	488	2	1.8222
MUC20	3	0.93382	0.9339	0.997752	20165	0	1.2512	0.0095179	0.025532	0.964377	489	2	1.2512
hsa-mir-1249	3	0.99031	0.99043	0.998906	21384	0	1.071	0.00969	0.025978	0.964377	490	3	1.071
ENKUR	3	0.99031	0.99043	0.998906	21377	0	1.071	0.00969	0.025978	0.964377	491	3	1.071
RTN4RL2	3	0.99031	0.99043	0.998906	21383	0	1.6984	0.00969	0.025978	0.964377	492	3	1.6984
C11orf42	3	0.99031	0.99043	0.998906	21378	0	1.5914	0.00969	0.025978	0.964377	493	3	1.5914
TSNAXIP1	3	0.99031	0.99043	0.998906	21387	0	1.7593	0.00969	0.025978	0.964377	494	3	1.7593
GRIP1	3	0.99031	0.99043	0.998906	21380	0	1.6068	0.00969	0.025978	0.964377	495	3	1.6068
ALOX15B	3	0.99031	0.99043	0.998906	21379	0	1.276	0.00969	0.025978	0.964377	496	3	1.276
AMN1	3	0.99031	0.99043	0.998906	21381	0	1.1964	0.00969	0.025978	0.964377	497	3	1.1964
VCAN	3	0.99031	0.99043	0.998906	21382	0	0.98876	0.00969	0.025978	0.964377	498	3	0.98876
PF4	3	0.8102	0.80997	0.992787	17468	0	2.0536	0.0097812	0.026231	0.964377	499	2	2.0536
hsa-mir-5699	4	0.6066	0.65744	0.992787	13278	1	1.208	0.009913	0.030981	0.964377	500	2	1.208
CBR1	3	0.80472	0.80448	0.992787	17389	0	2.0247	0.0099634	0.026682	0.964377	501	2	2.0247
CRTC2	3	0.64279	0.64735	0.983994	13654	1	-0.2212	0.009966	0.026691	0.964377	502	1	-0.2212
LHFPL5	3	0.68151	0.68209	0.992787	14696	1	0.23779	0.009966	0.026691	0.964377	503	1	0.23779
IZUMO3	3	0.88973	0.88975	0.99356	19196	0	0.85663	0.009966	0.026691	0.964377	504	2	0.85663
SETD4	3	0.5834	0.59828	0.983994	12897	1	0.4795	0.009966	0.026691	0.964377	505	1	0.4795
ZNF235	3	0.010937	0.029227	0.871202	627	2	-2.0809	0.009966	0.026691	0.964377	506	1	-2.0809
LYN	3	0.23681	0.35788	0.981018	7283	1	-0.028728	0.009966	0.026691	0.964377	507	1	-0.028728
CABIN1	3	0.14943	0.24527	0.962237	5058	1	1.2512	0.009966	0.026691	0.964377	508	2	1.2512
PDP1	3	0.066772	0.13428	0.950076	2692	1	0.84003	0.009966	0.026691	0.964377	509	2	0.84003
BRAT1	3	0.98169	0.98178	0.998855	21199	0	0.92294	0.009966	0.026691	0.964377	510	3	0.92294
TOMM20L	3	0.08784	0.16306	0.950076	3357	2	-1.6571	0.009966	0.026691	0.964377	511	1	-1.6571
AHR	3	0.12352	0.21105	0.962237	4513	2	-1.0882	0.009966	0.026691	0.964377	512	1	-1.0882
RBBP5	3	0.50943	0.54334	0.983994	11583	1	-1.0544	0.009966	0.026691	0.964377	513	1	-1.0544
STIL	3	0.35455	0.44446	0.981349	9345	1	1.1076	0.009966	0.026691	0.964377	514	2	1.1076
CHCHD3	3	0.86229	0.86222	0.992787	18658	0	0.15055	0.009966	0.026691	0.964377	515	1	0.15055
KIAA1524	3	0.35455	0.44446	0.981349	9457	1	-0.57471	0.009966	0.026691	0.964377	516	1	-0.57471
SFRP2	3	0.70745	0.70728	0.992787	15203	1	-0.52499	0.009966	0.026691	0.964377	517	1	-0.52499
TPK1	3	0.98987	0.99	0.998906	21376	0	1.1964	0.010126	0.027111	0.964377	518	3	1.1964
TMEM121	3	0.86229	0.86222	0.992787	18681	0	2.0247	0.010128	0.027116	0.964377	519	2	2.0247
ELN	3	0.9898	0.98992	0.998906	21375	0	1.3462	0.010201	0.027305	0.964377	520	3	1.3462
SUMO2	3	0.98974	0.98986	0.998906	21374	0	0.9963	0.010265	0.027467	0.964377	521	3	0.9963
PRTG	3	0.70645	0.70633	0.992787	15178	1	2.0037	0.010282	0.027514	0.964377	522	2	2.0037
HIST1H2BA	3	0.96321	0.96333	0.998586	20785	0	1.9878	0.010364	0.027731	0.964377	523	2	1.9878
ALDH3A1	3	0.78062	0.78051	0.992787	16807	0	1.9878	0.010364	0.027731	0.964377	524	2	1.9878
EME2	3	0.98039	0.98046	0.998855	21160	0	1.9878	0.010364	0.027731	0.964377	525	3	1.9878
hsa-mir-3944	3	0.57381	0.59084	0.983994	12687	1	1.9878	0.010364	0.027731	0.964377	526	2	1.9878
CCDC97	3	0.23681	0.35788	0.981018	7303	1	0.26319	0.010414	0.027858	0.964377	527	1	0.26319
DNM1	2	0.98958	0.98962	0.998906	21373	0	1.6449	0.010422	0.019688	0.964377	528	2	1.6449
MTSS1L	3	0.98956	0.98968	0.998906	21371	0	1.359	0.010443	0.027924	0.964377	529	3	1.359
ANKRD37	3	0.98956	0.98968	0.998906	21369	0	1.1177	0.010443	0.027924	0.964377	530	3	1.1177
TMEM245	3	0.98956	0.98968	0.998906	21372	0	0.97437	0.010443	0.027924	0.964377	531	3	0.97437
MAP2K4	3	0.98956	0.98968	0.998906	21370	0	1.1953	0.010443	0.027924	0.964377	532	3	1.1953
RDH13	3	0.87232	0.87241	0.99356	18826	0	0.15637	0.010464	0.027976	0.964377	533	1	0.15637
CCBL1	3	0.97473	0.97481	0.998855	21051	0	0.68971	0.010514	0.028108	0.964377	534	2	0.68971
PLEKHG4	3	0.37836	0.45864	0.981349	9605	1	-0.028728	0.010613	0.028364	0.964377	535	1	-0.028728
IGFBPL1	3	0.98937	0.98948	0.998906	21367	0	0.95447	0.01063	0.02841	0.964377	536	3	0.95447
DNASE1L3	3	0.98937	0.98948	0.998906	21368	0	1.2512	0.01063	0.02841	0.964377	537	3	1.2512
PLXDC1	3	0.14943	0.24527	0.962237	5284	2	-0.54837	0.010713	0.028625	0.964377	538	1	-0.54837
OR10C1	3	0.98923	0.98936	0.998906	21365	0	1.352	0.010769	0.028772	0.964377	539	3	1.352
TNFAIP2	3	0.98923	0.98936	0.998906	21366	0	1.5651	0.010769	0.028772	0.964377	540	3	1.5651
ASIC4	3	0.17025	0.27263	0.962237	5662	1	0.26041	0.010812	0.028881	0.964377	541	1	0.26041
ARHGAP39	3	0.98917	0.98929	0.998906	21364	0	0.9583	0.010834	0.028939	0.964377	542	3	0.9583
ZBTB8A	3	0.98914	0.98927	0.998906	21363	0	0.9583	0.010858	0.029001	0.964377	543	3	0.9583
PAGR1	3	0.98911	0.98923	0.998906	21360	0	1.8165	0.010892	0.029104	0.964377	544	3	1.8165
GRAP	3	0.98911	0.98923	0.998906	21361	0	1.6984	0.010892	0.029104	0.964377	545	3	1.6984
SCRN2	3	0.98911	0.98923	0.998906	21359	0	0.96964	0.010892	0.029104	0.964377	546	3	0.96964
SPTLC1	3	0.98911	0.98923	0.998906	21362	0	1.2512	0.010892	0.029104	0.964377	547	3	1.2512
TTC14	3	0.98906	0.98918	0.998906	21357	0	0.98876	0.010941	0.029236	0.964377	548	3	0.98876
POC1A	3	0.98906	0.98918	0.998906	21358	0	1.2512	0.010941	0.029236	0.964377	549	3	1.2512
GSS	2	0.98905	0.98908	0.998906	21356	0	1.9754	0.010949	0.02069	0.964377	550	2	1.9754
FAM227A	3	0.98874	0.98887	0.998906	21348	0	0.98876	0.011264	0.030002	0.964377	551	3	0.98876
NPY1R	3	0.98874	0.98887	0.998906	21347	0	1.1844	0.011264	0.030002	0.964377	552	3	1.1844
CPEB4	3	0.98874	0.98887	0.998906	21355	0	1.039	0.011264	0.030002	0.964377	553	3	1.039
ASCL5	3	0.98874	0.98887	0.998906	21346	0	1.016	0.011264	0.030002	0.964377	554	3	1.016
TAGAP	3	0.98874	0.98887	0.998906	21349	0	1.5914	0.011264	0.030002	0.964377	555	3	1.5914
TFDP1	3	0.98874	0.98887	0.998906	21353	0	1.7415	0.011264	0.030002	0.964377	556	3	1.7415
EIF4B	3	0.98874	0.98887	0.998906	21352	0	1.0131	0.011264	0.030002	0.964377	557	3	1.0131
MAN2C1	3	0.98874	0.98887	0.998906	21351	0	1.2512	0.011264	0.030002	0.964377	558	3	1.2512
ERMAP	3	0.98874	0.98887	0.998906	21354	0	0.97437	0.011264	0.030002	0.964377	559	3	0.97437
FAM198B	2	0.98873	0.98878	0.998906	21343	0	2.1134	0.011268	0.02128	0.964377	560	2	2.1134
CHI3L2	2	0.98873	0.98878	0.998906	21344	0	1.6612	0.011268	0.02128	0.964377	561	2	1.6612
hsa-mir-126	4	0.38232	0.5262	0.983994	9661	1	0.48082	0.011313	0.034227	0.964377	562	2	0.48082
PFKFB3	3	0.73406	0.7339	0.992787	15789	0	1.6984	0.011335	0.030189	0.964377	563	2	1.6984
PREPL	3	0.89335	0.89338	0.99356	19266	0	1.8665	0.011335	0.030189	0.964377	564	2	1.8665
DYNC1H1	3	0.74809	0.74808	0.992787	16130	0	1.0511	0.011335	0.030189	0.964377	565	2	1.0511
TSEN54	3	0.26165	0.38916	0.981018	8044	1	0.26319	0.011335	0.030189	0.964377	566	1	0.26319
ZNF221	3	0.14943	0.24527	0.962237	5155	2	-0.74199	0.011335	0.030189	0.964377	567	1	-0.74199
CDRT15	3	0.28932	0.40727	0.981349	8308	1	0.15637	0.011335	0.030189	0.964377	568	1	0.15637
NUPR1L	3	0.93382	0.9339	0.997752	20181	0	0.80527	0.011335	0.030189	0.964377	569	2	0.80527
SEMA3F	3	0.94397	0.9441	0.998418	20398	0	0.41635	0.011335	0.030189	0.964377	570	1	0.41635
TFAM	3	0.9855	0.98562	0.998855	21280	0	0.98876	0.011335	0.030189	0.964377	571	3	0.98876
INCENP	3	0.96573	0.96579	0.998586	20823	0	0.80527	0.011335	0.030189	0.964377	572	2	0.80527
CD226	3	0.3257	0.42778	0.981349	8826	1	1.2512	0.011335	0.030189	0.964377	573	2	1.2512
GCNT3	3	0.67306	0.67414	0.992787	14506	1	-0.0057882	0.011335	0.030189	0.964377	574	1	-0.0057882
ZDHHC17	3	0.64279	0.64735	0.983994	13672	1	-0.0015725	0.011335	0.030189	0.964377	575	1	-0.0015725
ZNF701	3	0.54007	0.56547	0.983994	12068	1	0.24635	0.011335	0.030189	0.964377	576	1	0.24635
MYOM1	3	0.08784	0.16306	0.950076	3405	1	1.8686	0.011335	0.030189	0.964377	577	2	1.8686
hsa-mir-301a	3	0.97219	0.97226	0.998586	20994	0	0.84003	0.011335	0.030189	0.964377	578	2	0.84003
IL1RAPL1	3	0.64279	0.64735	0.983994	14198	1	0.56495	0.011335	0.030189	0.964377	579	1	0.56495
hsa-mir-4733	4	0.59479	0.65056	0.988114	13078	1	1.5192	0.011452	0.034551	0.964377	580	3	1.5192
WASF3	3	0.98849	0.98863	0.998906	21342	0	1.8707	0.011512	0.030604	0.964377	581	3	1.8707
C22orf15	3	0.98847	0.98861	0.998906	21341	0	1.0363	0.011534	0.030651	0.964377	582	3	1.0363
hsa-mir-4254	4	0.86769	0.86747	0.99356	18775	0	1.1467	0.011549	0.034777	0.964377	583	2	1.1467
hsa-mir-6814	4	0.62658	0.66939	0.992787	13557	1	0.79994	0.011549	0.034777	0.964377	584	2	0.79994
hsa-mir-3605	4	0.024859	0.0686	0.933412	1373	1	1.4787	0.011549	0.034777	0.964377	585	3	1.4787
MROH8	3	0.98841	0.98856	0.998906	21340	0	1.0178	0.011591	0.030795	0.964377	586	3	1.0178
SOX8	2	0.59142	0.59156	0.983994	13001	0	1.4549	0.011594	0.021898	0.964377	587	1	1.4549
ITGA11	3	0.9884	0.98855	0.998906	21339	0	1.2777	0.011597	0.030814	0.964377	588	3	1.2777
ACOT1	3	0.98838	0.98853	0.998906	21338	0	1.28	0.011623	0.030889	0.964377	589	3	1.28
SECISBP2L	3	0.98831	0.98846	0.998906	21337	0	1.0345	0.01169	0.031058	0.964377	590	3	1.0345
ABO	3	0.93382	0.9339	0.997752	20177	0	1.8665	0.011808	0.031356	0.964377	591	2	1.8665
DOCK11	3	0.35455	0.44446	0.981349	9263	1	1.8665	0.011808	0.031356	0.964377	592	2	1.8665
LOC100862671	3	0.35455	0.44446	0.981349	9278	1	1.8665	0.011808	0.031356	0.964377	593	2	1.8665
COL10A1	3	0.7148	0.71458	0.992787	15345	0	1.8665	0.011808	0.031356	0.964377	594	2	1.8665
AP3B2	3	0.86229	0.86222	0.992787	18537	0	1.8665	0.011808	0.031356	0.964377	595	2	1.8665
POLE	3	0.76174	0.76172	0.992787	16419	0	1.8665	0.011808	0.031356	0.964377	596	2	1.8665
TAF1B	3	0.86229	0.86222	0.992787	18496	0	1.8665	0.011808	0.031356	0.964377	597	2	1.8665
C11orf54	3	0.59446	0.60719	0.983994	13069	1	1.8665	0.011808	0.031356	0.964377	598	2	1.8665
OR4D9	3	0.53421	0.56117	0.983994	11979	1	1.8665	0.011808	0.031356	0.964377	599	2	1.8665
KRT26	3	0.08784	0.16306	0.950076	3292	1	1.8665	0.011808	0.031356	0.964377	600	2	1.8665
PTPRCAP	3	0.46339	0.512	0.981349	10780	1	1.8665	0.011808	0.031356	0.964377	601	2	1.8665
FAM84B	3	0.93118	0.93122	0.997551	20104	0	1.8665	0.011808	0.031356	0.964377	602	2	1.8665
SCYL1	3	0.53421	0.56117	0.983994	11999	1	1.8665	0.011808	0.031356	0.964377	603	2	1.8665
UPK2	3	0.94498	0.9451	0.998584	20416	0	1.8665	0.011808	0.031356	0.964377	604	2	1.8665
AMTN	3	0.97514	0.97521	0.998855	21060	0	1.8665	0.011808	0.031356	0.964377	605	2	1.8665
TMTC4	3	0.86229	0.86222	0.992787	18513	0	1.8665	0.011808	0.031356	0.964377	606	2	1.8665
CRELD2	3	0.96954	0.96962	0.998586	20921	0	1.8665	0.011808	0.031356	0.964377	607	2	1.8665
FMR1NB	3	0.936	0.9361	0.997775	20245	0	1.8665	0.011808	0.031356	0.964377	608	2	1.8665
CSRNP2	3	0.50327	0.53912	0.983994	11555	1	1.8665	0.011808	0.031356	0.964377	609	2	1.8665
TBCC	3	0.46339	0.512	0.981349	11055	1	1.8665	0.011808	0.031356	0.964377	610	2	1.8665
ST6GALNAC1	3	0.69936	0.69931	0.992787	15022	1	1.8665	0.011808	0.031356	0.964377	611	2	1.8665
LYPD4	3	0.88839	0.88844	0.99356	19171	0	1.8665	0.011808	0.031356	0.964377	612	2	1.8665
IFIT1B	3	0.9456	0.94575	0.998584	20431	0	1.8665	0.011808	0.031356	0.964377	613	2	1.8665
TRMT10C	3	0.28646	0.40571	0.981349	8274	1	1.8665	0.011808	0.031356	0.964377	614	2	1.8665
TRMT6	3	0.066772	0.13428	0.950076	2721	1	1.8665	0.011808	0.031356	0.964377	615	2	1.8665
EEF1B2	3	0.90966	0.90967	0.99356	19705	0	1.8665	0.011808	0.031356	0.964377	616	2	1.8665
EFCAB2	3	0.98268	0.98279	0.998855	21210	0	1.8665	0.011808	0.031356	0.964377	617	3	1.8665
PSMB11	3	0.97946	0.97953	0.998855	21146	0	1.8665	0.011808	0.031356	0.964377	618	3	1.8665
ZNF570	3	0.61932	0.62745	0.983994	13509	1	1.8665	0.011808	0.031356	0.964377	619	2	1.8665
KIF26B	3	0.08784	0.16306	0.950076	3288	1	1.8665	0.011808	0.031356	0.964377	620	2	1.8665
GHDC	3	0.30901	0.41834	0.981349	8595	1	1.8665	0.011808	0.031356	0.964377	621	2	1.8665
ATXN7L1	3	0.75834	0.75833	0.992787	16346	0	1.8665	0.011808	0.031356	0.964377	622	2	1.8665
ZNF551	3	0.97219	0.97226	0.998586	20988	0	1.8665	0.011808	0.031356	0.964377	623	2	1.8665
C1orf228	3	0.91958	0.91958	0.997551	19842	0	1.8665	0.011808	0.031356	0.964377	624	2	1.8665
UTP3	3	0.90966	0.90967	0.99356	19620	0	1.8665	0.011808	0.031356	0.964377	625	2	1.8665
EPPIN	3	0.69792	0.69789	0.992787	14994	1	1.8665	0.011808	0.031356	0.964377	626	2	1.8665
THEMIS2	3	0.8102	0.80997	0.992787	17481	0	1.8665	0.011808	0.031356	0.964377	627	2	1.8665
HERC6	3	0.90966	0.90967	0.99356	19643	0	1.8665	0.011808	0.031356	0.964377	628	2	1.8665
MRPL21	3	0.95888	0.95903	0.998586	20702	0	1.8665	0.011808	0.031356	0.964377	629	2	1.8665
FAM167B	3	0.13153	0.22172	0.962237	4699	1	1.8665	0.011808	0.031356	0.964377	630	2	1.8665
API5	3	0.98813	0.98828	0.998906	21335	0	1.5914	0.011869	0.031517	0.964377	631	3	1.5914
PPP2R5C	3	0.98813	0.98828	0.998906	21332	0	1.0131	0.011869	0.031517	0.964377	632	3	1.0131
SRRD	3	0.98813	0.98828	0.998906	21336	0	1.9498	0.011869	0.031517	0.964377	633	3	1.9498
ANKDD1A	3	0.98813	0.98828	0.998906	21333	0	1.6603	0.011869	0.031517	0.964377	634	3	1.6603
PIK3R4	3	0.78592	0.7858	0.992787	16943	0	-0.32049	0.011882	0.031547	0.964377	635	1	-0.32049
NonTargetingControlGuideForHuman_0857	1	0.98808	0.9881	0.998906	21330	0	2.8962	0.011921	0.011853	0.964377	636	1	2.8962
NonTargetingControlGuideForHuman_0666	1	0.98808	0.9881	0.998906	21329	0	2.8962	0.011921	0.011853	0.964377	637	1	2.8962
NonTargetingControlGuideForHuman_0793	1	0.98808	0.9881	0.998906	21331	0	2.8962	0.011921	0.011853	0.964377	638	1	2.8962
NonTargetingControlGuideForHuman_0814	1	0.98808	0.9881	0.998906	21328	0	2.8962	0.011921	0.011853	0.964377	639	1	2.8962
RBP5	3	0.73883	0.73875	0.992787	15891	0	0.03804	0.012006	0.03186	0.964377	640	1	0.03804
CYP2F1	3	0.7148	0.71458	0.992787	15337	0	0.58772	0.012056	0.031988	0.964377	641	1	0.58772
IPPK	3	0.98792	0.98808	0.998906	21327	0	1.276	0.01208	0.03205	0.964377	642	3	1.276
SFTPA2	3	0.98792	0.98808	0.998906	21326	0	1.0832	0.01208	0.03205	0.964377	643	3	1.0832
LOC100130370	3	0.98792	0.98808	0.998906	21323	0	1.4847	0.01208	0.03205	0.964377	644	3	1.4847
SPATA25	3	0.98792	0.98808	0.998906	21325	0	1.2638	0.01208	0.03205	0.964377	645	3	1.2638
ARHGAP36	3	0.98792	0.98808	0.998906	21322	0	0.98876	0.01208	0.03205	0.964377	646	3	0.98876
UGT3A2	3	0.98792	0.98808	0.998906	21324	0	1.3677	0.01208	0.03205	0.964377	647	3	1.3677
TACO1	3	0.68769	0.68803	0.992787	14766	1	-0.35146	0.012105	0.032116	0.964377	648	1	-0.35146
SGIP1	2	0.98789	0.98795	0.998906	21318	0	1.8491	0.012113	0.022836	0.964377	649	2	1.8491
DUX2	2	0.98789	0.98795	0.998906	21320	0	1.7828	0.012113	0.022836	0.964377	650	2	1.7828
RHEBL1	2	0.98789	0.98795	0.998906	21319	0	1.8491	0.012113	0.022836	0.964377	651	2	1.8491
hsa-mir-21	4	0.97727	0.97739	0.998855	21088	0	0.94349	0.012141	0.036137	0.964377	652	3	0.94349
PEAR1	3	0.75834	0.75833	0.992787	16352	0	0.0579	0.012155	0.032228	0.964377	653	1	0.0579
MYLIP	3	0.98776	0.9879	0.998906	21313	0	0.91185	0.012242	0.032443	0.964377	654	3	0.91185
FCN2	3	0.98776	0.9879	0.998906	21312	0	1.0432	0.012242	0.032443	0.964377	655	3	1.0432
ATP6V0D2	3	0.98776	0.9879	0.998906	21315	0	1.1478	0.012242	0.032443	0.964377	656	3	1.1478
MC1R	3	0.98776	0.9879	0.998906	21316	0	1.0131	0.012242	0.032443	0.964377	657	3	1.0131
CHDH	3	0.98776	0.9879	0.998906	21314	0	0.98876	0.012242	0.032443	0.964377	658	3	0.98876
ANGPTL6	3	0.93775	0.93787	0.99798	20252	0	0.3683	0.012279	0.032533	0.964377	659	1	0.3683
CXorf27	3	0.98764	0.98778	0.998906	21311	0	1.6459	0.01236	0.032744	0.964377	660	3	1.6459
YTHDC2	3	0.98755	0.98768	0.998906	21310	0	1.0014	0.012445	0.032946	0.964377	661	3	1.0014
DOK4	3	0.98755	0.98767	0.998906	21309	0	1.4448	0.012452	0.032962	0.964377	662	3	1.4448
FAM110C	2	0.98754	0.9876	0.998906	21308	0	1.8843	0.012458	0.023463	0.964377	663	2	1.8843
TRIM49	3	0.98751	0.98763	0.998906	21307	0	0.94044	0.012494	0.033058	0.964377	664	3	0.94044
ZFHX4	3	0.98751	0.98763	0.998906	21306	0	1.2638	0.012494	0.033058	0.964377	665	3	1.2638
hsa-mir-128-1	4	0.077564	0.1731	0.952034	3135	1	0.51796	0.012505	0.036969	0.964377	666	1	0.51796
FMO1	3	0.98739	0.98752	0.998906	21305	0	1.2808	0.012614	0.033377	0.964377	667	3	1.2808
hsa-mir-517a	3	0.98739	0.98752	0.998906	21304	0	1.0071	0.012614	0.033377	0.964377	668	3	1.0071
BLOC1S2	2	0.9204	0.92046	0.997551	19856	0	1.9839	0.012641	0.023796	0.964377	669	2	1.9839
CSTF1	2	0.73333	0.73326	0.992787	15678	0	1.0848	0.012641	0.023796	0.964377	670	1	1.0848
OR5R1	2	0.18309	0.24145	0.962237	5992	1	0.27468	0.012641	0.023796	0.964377	671	1	0.27468
MMP11	2	0.74906	0.74894	0.992787	16186	0	1.6038	0.012641	0.023796	0.964377	672	1	1.6038
ZNF281	2	0.79867	0.79834	0.992787	17224	0	1.6902	0.012641	0.023796	0.964377	673	1	1.6902
POLR2L	2	0.37279	0.38977	0.981018	9570	1	1.0921	0.012641	0.023796	0.964377	674	1	1.0921
CXCL14	2	0.87903	0.87913	0.99356	18979	0	1.8506	0.012641	0.023796	0.964377	675	1	1.8506
GUCA1A	3	0.98729	0.98743	0.998906	21303	0	1.3789	0.012707	0.033606	0.964377	676	3	1.3789
WDR4	2	0.98729	0.98736	0.998906	21302	0	2.0412	0.012707	0.02392	0.964377	677	2	2.0412
C14orf80	3	0.98722	0.98735	0.998906	21301	0	1.2512	0.012776	0.033787	0.964377	678	3	1.2512
E2F4	1	0.98719	0.98721	0.998906	21300	0	3.0154	0.012806	0.012727	0.964377	679	1	3.0154
KRT27	3	0.84378	0.84375	0.992787	18202	0	1.6938	0.013	0.034345	0.964377	680	2	1.6938
FCGR3A	3	0.0079852	0.021607	0.871202	451	2	-1.8832	0.013	0.034345	0.964377	681	1	-1.8832
CYP26A1	3	0.86229	0.86222	0.992787	18470	0	0.34153	0.013	0.034345	0.964377	682	1	0.34153
RPL15	3	0.64279	0.64735	0.983994	14102	1	1.0511	0.013	0.034345	0.964377	683	2	1.0511
PARP14	3	0.77468	0.77463	0.992787	16626	0	0.47728	0.013	0.034345	0.964377	684	1	0.47728
CYB5R2	3	0.97036	0.97043	0.998586	20950	0	1.3937	0.013	0.034345	0.964377	685	2	1.3937
FBXO32	3	0.78328	0.78315	0.992787	16874	0	0.26894	0.013	0.034345	0.964377	686	1	0.26894
DCAF4L1	3	0.78892	0.78881	0.992787	17039	0	0.67629	0.013	0.034345	0.964377	687	1	0.67629
TMPRSS9	3	0.71665	0.71647	0.992787	15393	0	0.15637	0.013	0.034345	0.964377	688	1	0.15637
ZNF556	3	0.83823	0.83814	0.992787	18093	0	0.15637	0.013	0.034345	0.964377	689	1	0.15637
ACOX1	3	0.050308	0.11142	0.950076	2238	2	-1.1973	0.013	0.034345	0.964377	690	1	-1.1973
GABRD	3	0.024507	0.062382	0.89815	1320	1	-0.40507	0.013	0.034345	0.964377	691	1	-0.40507
NonTargetingControlGuideForHuman_0119	1	0.98675	0.98676	0.998906	21299	0	2.9672	0.013249	0.01317	0.964377	692	1	2.9672
AGK	3	0.30843	0.418	0.981349	8588	1	1.9754	0.013309	0.035129	0.964377	693	2	1.9754
SDC1	3	0.93775	0.93787	0.99798	20268	0	1.8724	0.013354	0.035238	0.964377	694	2	1.8724
hsa-mir-512-1	4	0.67578	0.70087	0.992787	14589	1	1.2603	0.013429	0.039039	0.964377	695	3	1.2603
NonTargetingControlGuideForHuman_0002	1	0.98653	0.98654	0.998906	21298	0	2.9758	0.013474	0.013388	0.964377	696	1	2.9758
TTC17	3	0.46339	0.512	0.981349	10806	1	1.9874	0.013549	0.035717	0.964377	697	2	1.9874
DRAM1	3	0.46339	0.512	0.981349	10857	1	1.9874	0.013549	0.035717	0.964377	698	2	1.9874
TRAP1	3	0.72524	0.7251	0.992787	15565	0	1.9874	0.013549	0.035717	0.964377	699	2	1.9874
PFDN6	3	0.90966	0.90967	0.99356	19747	0	0.85115	0.013646	0.035977	0.964377	700	2	0.85115
PAX7	3	0.50327	0.53912	0.983994	11536	1	0.15637	0.013695	0.036105	0.964377	701	1	0.15637
SENP5	3	0.82642	0.82624	0.992787	17824	0	1.4735	0.013745	0.036221	0.964377	702	2	1.4735
QSER1	3	0.82891	0.82871	0.992787	17898	0	1.9394	0.013775	0.036303	0.964377	703	2	1.9394
FAP	2	0.98618	0.98629	0.998906	21297	0	2.1826	0.013825	0.025969	0.964377	704	2	2.1826
APEX2	3	0.88973	0.88975	0.99356	19201	0	1.2512	0.013844	0.036471	0.964377	705	2	1.2512
MS4A7	3	0.14943	0.24527	0.962237	5140	1	-0.36891	0.013844	0.036471	0.964377	706	1	-0.36891
DYNC1LI2	2	0.94975	0.94997	0.998586	20520	0	2.1025	0.013869	0.026035	0.964377	707	2	2.1025
hsa-mir-7114	4	0.87432	0.87417	0.99356	18863	0	1.6806	0.013927	0.0402	0.964377	708	3	1.6806
hsa-mir-922	4	0.70105	0.71831	0.992787	15062	1	1.3648	0.013927	0.0402	0.964377	709	2	1.3648
CSTL1	3	0.88973	0.88975	0.99356	19219	0	1.9649	0.013993	0.036831	0.964377	710	2	1.9649
SETD6	3	0.56159	0.5815	0.983994	12437	1	1.9649	0.013993	0.036831	0.964377	711	2	1.9649
CHP1	3	0.35455	0.44446	0.981349	9471	1	1.9649	0.013993	0.036831	0.964377	712	2	1.9649
FGA	3	0.59942	0.61113	0.983994	13139	1	0.62628	0.014093	0.037075	0.964377	713	1	0.62628
VPS52	3	0.2041	0.31649	0.962237	6726	2	-1.5588	0.014093	0.037075	0.964377	714	1	-1.5588
SEPT4	3	0.89124	0.89127	0.99356	19238	0	0.37151	0.014093	0.037075	0.964377	715	1	0.37151
EPHA7	3	0.96681	0.96689	0.998586	20864	0	1.2831	0.014093	0.037075	0.964377	716	2	1.2831
CLYBL	3	0.46339	0.512	0.981349	10817	1	0.15637	0.014093	0.037075	0.964377	717	1	0.15637
ACSS1	3	0.59942	0.61113	0.983994	13127	1	1.071	0.014093	0.037075	0.964377	718	2	1.071
NBR1	3	0.19739	0.30783	0.962237	6183	1	1.9498	0.014255	0.037479	0.964377	719	2	1.9498
LHX8	3	0.30326	0.41505	0.981349	8527	1	1.9498	0.014255	0.037479	0.964377	720	2	1.9498
C10orf137	2	0.98574	0.98586	0.998906	21296	0	2.0074	0.014262	0.026734	0.964377	721	2	2.0074
PCDHB15	2	0.98574	0.98586	0.998906	21295	0	1.6806	0.014262	0.026734	0.964377	722	2	1.6806
hsa-mir-5191	4	0.96678	0.96672	0.998586	20859	0	1.3745	0.014265	0.040966	0.964377	723	3	1.3745
GHRH	3	0.73883	0.73875	0.992787	15881	0	-0.11771	0.014291	0.037575	0.964377	724	1	-0.11771
HK2	3	0.86229	0.86222	0.992787	18730	0	0.051011	0.014366	0.037761	0.964377	725	1	0.051011
CHD2	3	0.9855	0.98562	0.998855	21256	0	1.1298	0.014366	0.037761	0.964377	726	3	1.1298
TNFRSF25	3	0.35455	0.44446	0.981349	9348	1	1.8665	0.01437	0.037768	0.964377	727	2	1.8665
DEFB132	3	0.92759	0.92764	0.997551	20021	0	1.9389	0.014476	0.03803	0.964377	728	2	1.9389
NFKB1	3	0.9855	0.98562	0.998855	21245	0	1.1587	0.014503	0.038107	0.964377	729	3	1.1587
hsa-mir-2053	3	0.9855	0.98562	0.998855	21254	0	0.95447	0.014503	0.038107	0.964377	730	3	0.95447
KCNA1	3	0.9855	0.98562	0.998855	21293	0	0.91185	0.014503	0.038107	0.964377	731	3	0.91185
RHOF	3	0.9855	0.98562	0.998855	21281	0	1.3944	0.014503	0.038107	0.964377	732	3	1.3944
SIGLEC6	3	0.9855	0.98562	0.998855	21262	0	1.8269	0.014503	0.038107	0.964377	733	3	1.8269
CABP5	3	0.9855	0.98562	0.998855	21260	0	0.80527	0.014503	0.038107	0.964377	734	3	0.80527
FAM71D	3	0.9855	0.98562	0.998855	21279	0	1.1478	0.014503	0.038107	0.964377	735	3	1.1478
ZNF782	3	0.9855	0.98562	0.998855	21276	0	1.27	0.014503	0.038107	0.964377	736	3	1.27
GPR125	3	0.9855	0.98562	0.998855	21240	0	0.80527	0.014503	0.038107	0.964377	737	3	0.80527
NAA38	3	0.9855	0.98562	0.998855	21272	0	1.6008	0.014503	0.038107	0.964377	738	3	1.6008
ALB	3	0.9855	0.98562	0.998855	21266	0	1.6879	0.014503	0.038107	0.964377	739	3	1.6879
ST5	3	0.9855	0.98562	0.998855	21258	0	1.5914	0.014503	0.038107	0.964377	740	3	1.5914
DDX3X	3	0.9855	0.98562	0.998855	21251	0	1.2512	0.014503	0.038107	0.964377	741	3	1.2512
MYOC	3	0.9855	0.98562	0.998855	21242	0	1.2373	0.014503	0.038107	0.964377	742	3	1.2373
COPS4	3	0.9855	0.98562	0.998855	21257	0	1.5914	0.014503	0.038107	0.964377	743	3	1.5914
AKIRIN2	3	0.9855	0.98562	0.998855	21287	0	1.4143	0.014503	0.038107	0.964377	744	3	1.4143
KRTAP4-1	3	0.9855	0.98562	0.998855	21255	0	0.89987	0.014503	0.038107	0.964377	745	3	0.89987
ZC2HC1C	3	0.9855	0.98562	0.998855	21294	0	1.2837	0.014503	0.038107	0.964377	746	3	1.2837
PRR16	3	0.9855	0.98562	0.998855	21274	0	1.0071	0.014503	0.038107	0.964377	747	3	1.0071
GPR171	3	0.9855	0.98562	0.998855	21292	0	1.5622	0.014503	0.038107	0.964377	748	3	1.5622
TRPC3	3	0.9855	0.98562	0.998855	21244	0	0.86565	0.014503	0.038107	0.964377	749	3	0.86565
HAP1	3	0.9855	0.98562	0.998855	21282	0	0.86206	0.014503	0.038107	0.964377	750	3	0.86206
hsa-mir-4739	3	0.9855	0.98562	0.998855	21253	0	0.80527	0.014503	0.038107	0.964377	751	3	0.80527
PRSS33	3	0.9855	0.98562	0.998855	21286	0	1.6938	0.014503	0.038107	0.964377	752	3	1.6938
PRMT10	3	0.9855	0.98562	0.998855	21263	0	1.8703	0.014503	0.038107	0.964377	753	3	1.8703
CLSTN3	3	0.9855	0.98562	0.998855	21269	0	0.95447	0.014503	0.038107	0.964377	754	3	0.95447
FOXC1	3	0.9855	0.98562	0.998855	21275	0	1.4199	0.014503	0.038107	0.964377	755	3	1.4199
UBQLN1	3	0.9855	0.98562	0.998855	21277	0	1.2512	0.014503	0.038107	0.964377	756	3	1.2512
HOMER3	3	0.9855	0.98562	0.998855	21247	0	0.80527	0.014503	0.038107	0.964377	757	3	0.80527
UNC13C	3	0.9855	0.98562	0.998855	21267	0	1.4448	0.014503	0.038107	0.964377	758	3	1.4448
BDKRB2	3	0.9855	0.98562	0.998855	21288	0	1.2512	0.014503	0.038107	0.964377	759	3	1.2512
ACTB	3	0.9855	0.98562	0.998855	21261	0	0.80527	0.014503	0.038107	0.964377	760	3	0.80527
TMEM200B	3	0.9855	0.98562	0.998855	21271	0	1.4948	0.014503	0.038107	0.964377	761	3	1.4948
LHFPL2	3	0.9855	0.98562	0.998855	21273	0	1.4948	0.014503	0.038107	0.964377	762	3	1.4948
CLC	3	0.9855	0.98562	0.998855	21283	0	0.95447	0.014503	0.038107	0.964377	763	3	0.95447
MN1	3	0.9855	0.98562	0.998855	21278	0	0.92294	0.014503	0.038107	0.964377	764	3	0.92294
AMPD1	3	0.9855	0.98562	0.998855	21284	0	0.98876	0.014503	0.038107	0.964377	765	3	0.98876
TM2D1	3	0.9855	0.98562	0.998855	21249	0	1.2512	0.014503	0.038107	0.964377	766	3	1.2512
FAM154A	3	0.9855	0.98562	0.998855	21250	0	1.4677	0.014503	0.038107	0.964377	767	3	1.4677
PRICKLE1	3	0.9855	0.98562	0.998855	21291	0	1.1689	0.014503	0.038107	0.964377	768	3	1.1689
PEX10	3	0.9855	0.98562	0.998855	21252	0	0.94281	0.014503	0.038107	0.964377	769	3	0.94281
CDC14B	3	0.9855	0.98562	0.998855	21289	0	1.0071	0.014503	0.038107	0.964377	770	3	1.0071
NWD1	3	0.9855	0.98562	0.998855	21290	0	0.92294	0.014503	0.038107	0.964377	771	3	0.92294
PDX1	3	0.9855	0.98562	0.998855	21243	0	1.4143	0.014503	0.038107	0.964377	772	3	1.4143
MROH1	3	0.9855	0.98562	0.998855	21270	0	1.0749	0.014503	0.038107	0.964377	773	3	1.0749
MYH3	3	0.9855	0.98562	0.998855	21265	0	1.4199	0.014503	0.038107	0.964377	774	3	1.4199
EPC2	3	0.9855	0.98562	0.998855	21268	0	1.5914	0.014503	0.038107	0.964377	775	3	1.5914
TCFL5	3	0.9855	0.98562	0.998855	21285	0	1.2638	0.014503	0.038107	0.964377	776	3	1.2638
SLC22A4	3	0.72819	0.72807	0.992787	15611	0	1.9192	0.014585	0.03832	0.964377	777	2	1.9192
MBD1	3	0.77941	0.77931	0.992787	16785	0	1.8719	0.014889	0.039055	0.964377	778	2	1.8719
hsa-mir-4438	4	0.56394	0.6334	0.983994	12464	1	0.39132	0.015084	0.042878	0.964377	779	2	0.39132
TRIM48	1	0.98479	0.98478	0.998855	21236	0	2.768	0.015212	0.015128	0.964377	780	1	2.768
SERINC2	3	0.52906	0.55744	0.983994	11872	1	0.26041	0.015333	0.04014	0.964377	781	1	0.26041
PPP3CC	3	0.22385	0.34148	0.981018	6972	2	-0.73697	0.015333	0.04014	0.964377	782	1	-0.73697
SCAF8	3	0.46339	0.512	0.981349	10616	1	-0.10239	0.015333	0.04014	0.964377	783	1	-0.10239
KRT8	3	0.51017	0.54385	0.983994	11598	1	0.39424	0.015333	0.04014	0.964377	784	1	0.39424
ACOT6	3	0.48994	0.52991	0.983994	11208	1	0.94281	0.015333	0.04014	0.964377	785	2	0.94281
PAOX	3	0.7099	0.70976	0.992787	15242	1	0.64858	0.015333	0.04014	0.964377	786	1	0.64858
ACTRT3	3	0.26165	0.38916	0.981018	7842	1	-0.028728	0.015333	0.04014	0.964377	787	1	-0.028728
DDX20	3	0.35455	0.44446	0.981349	9453	1	0.80527	0.015333	0.04014	0.964377	788	2	0.80527
CA13	3	0.13431	0.22544	0.962237	4737	2	-0.61947	0.015333	0.04014	0.964377	789	1	-0.61947
REEP3	3	0.74809	0.74808	0.992787	16175	0	0.17027	0.015333	0.04014	0.964377	790	1	0.17027
AZU1	3	0.95793	0.95809	0.998586	20691	0	0.80527	0.015333	0.04014	0.964377	791	2	0.80527
TMCO1	3	0.39375	0.46792	0.981349	9827	1	0.47728	0.015333	0.04014	0.964377	792	1	0.47728
SLC26A6	3	0.8102	0.80997	0.992787	17520	0	0.023002	0.015333	0.04014	0.964377	793	1	0.023002
C16orf71	3	0.12831	0.21741	0.962237	4593	1	1.0071	0.015333	0.04014	0.964377	794	2	1.0071
RRBP1	3	0.040783	0.097967	0.950076	1964	1	-0.14528	0.015333	0.04014	0.964377	795	1	-0.14528
C10orf82	3	0.82716	0.82695	0.992787	17842	0	0.26546	0.015333	0.04014	0.964377	796	1	0.26546
BAG3	3	0.2041	0.31649	0.962237	6526	2	-1.1973	0.015333	0.04014	0.964377	797	1	-1.1973
SNAI1	3	0.46339	0.512	0.981349	10655	1	0.34987	0.015333	0.04014	0.964377	798	1	0.34987
C2CD2	3	0.59472	0.60737	0.983994	13075	1	1.4948	0.015333	0.04014	0.964377	799	2	1.4948
MORC3	3	0.066772	0.13428	0.950076	2718	2	-0.4463	0.015333	0.04014	0.964377	800	1	-0.4463
CLIP1	3	0.08784	0.16306	0.950076	3419	1	0.20261	0.015333	0.04014	0.964377	801	1	0.20261
LAD1	3	0.71904	0.71883	0.992787	15445	0	0.25692	0.015333	0.04014	0.964377	802	1	0.25692
CNTD2	3	0.08784	0.16306	0.950076	3311	1	0.15637	0.015333	0.04014	0.964377	803	1	0.15637
PIM3	3	0.0045376	0.012544	0.827985	300	2	-2.9775	0.015333	0.04014	0.964377	804	1	-2.9775
PPP2R5B	3	0.74809	0.74808	0.992787	16074	0	0.26546	0.015333	0.04014	0.964377	805	1	0.26546
hsa-mir-26a-2	3	0.35455	0.44446	0.981349	9183	1	1.2638	0.015333	0.04014	0.964377	806	2	1.2638
NCAN	3	0.88973	0.88975	0.99356	19212	0	1.6008	0.015333	0.04014	0.964377	807	2	1.6008
MAT2A	3	0.75834	0.75833	0.992787	16343	0	1.5914	0.015333	0.04014	0.964377	808	2	1.5914
MICU1	3	0.64279	0.64735	0.983994	13766	1	1.5914	0.015333	0.04014	0.964377	809	2	1.5914
STXBP6	2	0.65153	0.65147	0.988664	14262	0	1.4281	0.015461	0.028913	0.964377	810	1	1.4281
GTF2E2	2	0.52541	0.52634	0.983994	11814	1	1.2872	0.015461	0.028913	0.964377	811	1	1.2872
CES5A	3	0.82891	0.82871	0.992787	17849	0	1.8665	0.015541	0.04063	0.964377	812	2	1.8665
TMEM120A	3	0.41151	0.4789	0.981349	10074	1	1.8686	0.015541	0.04063	0.964377	813	2	1.8686
HIST1H3C	3	0.89335	0.89338	0.99356	19261	0	1.8665	0.015541	0.04063	0.964377	814	2	1.8665
hsa-mir-3934	3	0.41621	0.48187	0.981349	10136	1	1.8686	0.015541	0.04063	0.964377	815	2	1.8686
GRB7	3	0.67306	0.67414	0.992787	14428	1	1.8686	0.015541	0.04063	0.964377	816	2	1.8686
FBXO21	3	0.97099	0.97104	0.998586	20962	0	1.8686	0.015541	0.04063	0.964377	817	2	1.8686
NDUFA10	3	0.85226	0.85221	0.992787	18398	0	1.8686	0.015541	0.04063	0.964377	818	2	1.8686
HIST2H2BF	3	0.68769	0.68803	0.992787	14776	1	1.8665	0.015541	0.04063	0.964377	819	2	1.8665
LTA4H	3	0.73883	0.73875	0.992787	15889	0	1.8686	0.015541	0.04063	0.964377	820	2	1.8686
TRHR	3	0.86229	0.86222	0.992787	18654	0	1.8686	0.015541	0.04063	0.964377	821	2	1.8686
IL23R	2	0.98423	0.98436	0.998855	21235	0	1.755	0.015773	0.029483	0.964377	822	2	1.755
hsa-mir-1261	4	0.25411	0.39032	0.981018	7674	1	0.3381	0.01591	0.044776	0.964377	823	1	0.3381
C7orf29	3	0.72524	0.7251	0.992787	15583	0	1.8715	0.01602	0.041834	0.964377	824	2	1.8715
B3GNT8	3	0.7148	0.71458	0.992787	15327	0	1.8715	0.01602	0.041834	0.964377	825	2	1.8715
TSHZ2	3	0.53421	0.56117	0.983994	11972	1	1.8714	0.016097	0.042017	0.964377	826	2	1.8714
hsa-mir-214	4	0.56394	0.6334	0.983994	12471	1	0.90024	0.016178	0.045387	0.964377	827	2	0.90024
TMEM165	3	0.90966	0.90967	0.99356	19521	0	0.86565	0.016251	0.042397	0.964377	828	2	0.86565
S100A1	3	0.066772	0.13428	0.950076	2698	1	0.55706	0.016325	0.042592	0.964377	829	1	0.55706
hsa-mir-4283-1	4	0.0021368	0.0076953	0.827985	126	2	-0.67214	0.016339	0.045757	0.964377	830	1	-0.67214
RASSF9	3	0.80357	0.80334	0.992787	17373	0	1.8686	0.016342	0.042636	0.964377	831	2	1.8686
MIEF1	3	0.11364	0.19783	0.962237	4313	1	0.92294	0.0164	0.042781	0.964377	832	2	0.92294
DSC1	3	0.95651	0.9567	0.998586	20653	0	1.4535	0.0164	0.042781	0.964377	833	2	1.4535
EXOSC3	3	0.98355	0.98366	0.998855	21234	0	0.8599	0.016452	0.042908	0.964377	834	3	0.8599
ZNF484	3	0.98355	0.98366	0.998855	21231	0	1.5914	0.016452	0.042908	0.964377	835	3	1.5914
ZNF416	3	0.98355	0.98366	0.998855	21233	0	1.2777	0.016452	0.042908	0.964377	836	3	1.2777
LCN9	3	0.98355	0.98366	0.998855	21232	0	0.94281	0.016452	0.042908	0.964377	837	3	0.94281
hsa-mir-29b-2	3	0.98355	0.98366	0.998855	21230	0	1.4199	0.016452	0.042908	0.964377	838	3	1.4199
PSME1	3	0.98355	0.98366	0.998855	21229	0	1.2512	0.016452	0.042908	0.964377	839	3	1.2512
TMEM151A	2	0.9835	0.98361	0.998855	21228	0	1.6557	0.016496	0.030718	0.964377	840	2	1.6557
WAC	2	0.9835	0.98361	0.998855	21227	0	1.5181	0.016496	0.030718	0.964377	841	2	1.5181
HYAL3	3	0.98334	0.98344	0.998855	21224	0	0.8599	0.01666	0.043409	0.964377	842	3	0.8599
PRELID2	3	0.26487	0.39315	0.981349	8141	2	-0.61431	0.016672	0.043438	0.964377	843	1	-0.61431
DNAJC7	3	0.64279	0.64735	0.983994	14131	1	1.8697	0.016712	0.043527	0.964377	844	2	1.8697
SEMA6D	3	0.90966	0.90967	0.99356	19529	0	1.8697	0.016712	0.043527	0.964377	845	2	1.8697
ZNF660	3	0.19739	0.30783	0.962237	6376	1	1.8665	0.016712	0.043527	0.964377	846	2	1.8665
AEN	3	0.08784	0.16306	0.950076	3296	1	1.8697	0.016712	0.043527	0.964377	847	2	1.8697
DMRTB1	3	0.98328	0.98338	0.998855	21223	0	0.81706	0.016719	0.043547	0.964377	848	3	0.81706
CPNE1	3	0.08784	0.16306	0.950076	3309	1	0.2791	0.016747	0.043626	0.964377	849	1	0.2791
UBOX5	2	0.98312	0.98322	0.998855	21222	0	1.7036	0.016878	0.031405	0.964377	850	2	1.7036
RAVER2	3	0.98312	0.98321	0.998855	21217	0	0.85663	0.016882	0.043936	0.964377	851	3	0.85663
PLCXD2	3	0.98312	0.98321	0.998855	21220	0	0.85663	0.016882	0.043936	0.964377	852	3	0.85663
AMZ2	3	0.98312	0.98321	0.998855	21219	0	1.2512	0.016882	0.043936	0.964377	853	3	1.2512
ROPN1	3	0.98312	0.98321	0.998855	21221	0	1.071	0.016882	0.043936	0.964377	854	3	1.071
CLEC6A	3	0.98312	0.98321	0.998855	21218	0	0.91185	0.016882	0.043936	0.964377	855	3	0.91185
NonTargetingControlGuideForHuman_0362	1	0.98299	0.98303	0.998855	21216	0	2.8046	0.017008	0.016978	0.964377	856	1	2.8046
CDH10	3	0.96107	0.96123	0.998586	20741	0	0.67004	0.017019	0.044273	0.964377	857	2	0.67004
THOC5	3	0.014278	0.037542	0.872764	791	2	-1.6887	0.017019	0.044273	0.964377	858	1	-1.6887
ITGA1	3	0.092176	0.16893	0.950076	3565	2	-2.0809	0.017019	0.044273	0.964377	859	1	-2.0809
RHOV	3	0.96692	0.96701	0.998586	20865	0	0.84003	0.017019	0.044273	0.964377	860	2	0.84003
TBC1D21	3	0.050308	0.11142	0.950076	2226	2	-1.9397	0.017019	0.044273	0.964377	861	1	-1.9397
DNLZ	3	0.0035812	0.0099086	0.827985	221	2	-2.3286	0.017019	0.044273	0.964377	862	1	-2.3286
GPKOW	3	0.75733	0.7573	0.992787	16333	0	1.2512	0.017019	0.044273	0.964377	863	2	1.2512
ING5	3	0.24367	0.3665	0.981018	7410	2	-0.61947	0.017019	0.044273	0.964377	864	1	-0.61947
hsa-mir-3668	2	0.1498	0.21736	0.962237	5291	1	0.57831	0.017085	0.031768	0.964377	865	1	0.57831
CEMP1	3	0.7118	0.71164	0.992787	15282	0	1.8707	0.01709	0.044439	0.964377	866	2	1.8707
PRKD2	3	0.29022	0.40777	0.981349	8310	1	1.8707	0.01709	0.044439	0.964377	867	2	1.8707
PSME4	3	0.98063	0.9807	0.998855	21169	0	1.8707	0.01709	0.044439	0.964377	868	3	1.8707
PHOSPHO1	3	0.3257	0.42778	0.981349	8849	1	1.8697	0.01709	0.044439	0.964377	869	2	1.8697
TP53RK	2	0.045026	0.080741	0.950076	2100	1	-0.18971	0.017151	0.031884	0.964377	870	1	-0.18971
PRSS16	2	0.98066	0.9808	0.998855	21171	0	2.2603	0.017184	0.031941	0.964377	871	2	2.2603
GTF3C4	2	0.98277	0.98286	0.998855	21214	0	1.6822	0.017229	0.032034	0.964377	872	2	1.6822
DAPP1	3	0.87232	0.87241	0.99356	18818	0	0.68527	0.017267	0.04489	0.964377	873	1	0.68527
hsa-mir-181d	4	0.46855	0.58567	0.983994	11108	1	-0.78053	0.017296	0.047941	0.964377	874	1	-0.78053
hsa-mir-596	4	0.19326	0.32558	0.981018	6044	2	0.32202	0.017296	0.047941	0.964377	875	2	0.32202
hsa-mir-6757	4	0.069549	0.15793	0.950076	2908	1	0.7593	0.017296	0.047941	0.964377	876	2	0.7593
GPA33	3	0.98268	0.98279	0.998855	21209	0	1.4448	0.017318	0.04501	0.964377	877	3	1.4448
hsa-mir-1273c	3	0.98268	0.98279	0.998855	21208	0	1.2512	0.017318	0.04501	0.964377	878	3	1.2512
OR51V1	3	0.98268	0.98279	0.998855	21207	0	1.0892	0.017318	0.04501	0.964377	879	3	1.0892
SNX25	3	0.98268	0.98279	0.998855	21212	0	1.2777	0.017318	0.04501	0.964377	880	3	1.2777
KHDRBS1	3	0.98268	0.98279	0.998855	21213	0	0.85115	0.017318	0.04501	0.964377	881	3	0.85115
RNF133	3	0.98268	0.98279	0.998855	21211	0	0.85115	0.017318	0.04501	0.964377	882	3	0.85115
SFTA2	3	0.35455	0.44446	0.981349	9171	1	1.8703	0.017371	0.045142	0.964377	883	2	1.8703
LTBP2	3	0.29694	0.41149	0.981349	8426	1	1.8703	0.017371	0.045142	0.964377	884	2	1.8703
LOC100129361	3	0.83239	0.83225	0.992787	17956	0	1.8703	0.017371	0.045142	0.964377	885	2	1.8703
INIP	3	0.92219	0.92221	0.997551	19879	0	1.8665	0.017371	0.045142	0.964377	886	2	1.8665
RFESD	3	0.9495	0.94965	0.998586	20516	0	1.8703	0.017371	0.045142	0.964377	887	2	1.8703
CAPN3	3	0.64279	0.64735	0.983994	13808	1	1.8703	0.017371	0.045142	0.964377	888	2	1.8703
GPX4	3	0.59571	0.60815	0.983994	13104	1	1.8703	0.017371	0.045142	0.964377	889	2	1.8703
NEXN	3	0.90966	0.90967	0.99356	19619	0	0.98876	0.017416	0.045266	0.964377	890	2	0.98876
B4GALT3	2	0.9824	0.9825	0.998855	21206	0	1.7195	0.017598	0.032682	0.964377	891	2	1.7195
FAIM2	3	0.9824	0.9825	0.998855	21205	0	1.1769	0.017605	0.045733	0.964377	892	3	1.1769
UCN2	3	0.90966	0.90967	0.99356	19741	0	1.806	0.017624	0.045792	0.964377	893	2	1.806
OR8J3	3	0.42473	0.48719	0.981349	10292	1	1.806	0.017624	0.045792	0.964377	894	2	1.806
VPS33B	3	0.9823	0.9824	0.998855	21204	0	1.3985	0.017705	0.045998	0.964377	895	3	1.3985
CDA	3	0.96954	0.96962	0.998586	20933	0	1.8222	0.017755	0.046123	0.964377	896	2	1.8222
ENTPD5	3	0.72749	0.72735	0.992787	15602	0	1.8222	0.017755	0.046123	0.964377	897	2	1.8222
PHF15	3	0.98223	0.98234	0.998855	21203	0	1.276	0.017768	0.046155	0.964377	898	3	1.276
SLC13A3	3	0.97099	0.97104	0.998586	20967	0	1.7415	0.017792	0.046212	0.964377	899	2	1.7415
SIRT4	3	0.9822	0.98231	0.998855	21202	0	1.2736	0.017799	0.046229	0.964377	900	3	1.2736
PRMT3	3	0.88761	0.88766	0.99356	19156	0	1.7784	0.017836	0.046316	0.964377	901	2	1.7784
SLC17A6	3	0.73406	0.7339	0.992787	15825	0	1.7784	0.017836	0.046316	0.964377	902	2	1.7784
MPHOSPH10	3	0.46339	0.512	0.981349	10743	1	1.8165	0.017894	0.046453	0.964377	903	2	1.8165
IDH2	3	0.84955	0.8495	0.992787	18350	0	1.8165	0.017894	0.046453	0.964377	904	2	1.8165
PHRF1	3	0.83239	0.83225	0.992787	17951	0	1.7605	0.017946	0.046568	0.964377	905	2	1.7605
hsa-mir-23a	4	0.74655	0.75286	0.992787	16044	1	1.1439	0.018017	0.049488	0.964377	906	2	1.1439
ABCG8	3	0.024507	0.062382	0.89815	1313	1	1.8092	0.018048	0.046829	0.964377	907	2	1.8092
ZNF705D	2	0.9819	0.98201	0.998855	21201	0	1.6317	0.018104	0.033581	0.964377	908	2	1.6317
RBM14	2	0.9819	0.98201	0.998855	21200	0	1.4926	0.018104	0.033581	0.964377	909	2	1.4926
CDKL1	3	0.86229	0.86222	0.992787	18538	0	1.7808	0.01814	0.047037	0.964377	910	2	1.7808
FNDC1	3	0.73406	0.7339	0.992787	15832	0	1.7998	0.018262	0.047317	0.964377	911	2	1.7998
SMUG1	3	0.88839	0.88844	0.99356	19179	0	1.7998	0.018262	0.047317	0.964377	912	2	1.7998
C11orf71	3	0.35455	0.44446	0.981349	9236	1	1.7998	0.018262	0.047317	0.964377	913	2	1.7998
MKX	3	0.98169	0.98178	0.998855	21192	0	1.4199	0.018306	0.04743	0.964377	914	3	1.4199
PANX1	3	0.98169	0.98178	0.998855	21190	0	1.352	0.018306	0.04743	0.964377	915	3	1.352
GNAS	3	0.98169	0.98178	0.998855	21187	0	0.84003	0.018306	0.04743	0.964377	916	3	0.84003
C1orf106	3	0.98169	0.98178	0.998855	21193	0	0.85115	0.018306	0.04743	0.964377	917	3	0.85115
CCRL1	3	0.98169	0.98178	0.998855	21189	0	0.84003	0.018306	0.04743	0.964377	918	3	0.84003
LETM1	3	0.98169	0.98178	0.998855	21196	0	1.2512	0.018306	0.04743	0.964377	919	3	1.2512
SLC29A4	3	0.98169	0.98178	0.998855	21188	0	1.5425	0.018306	0.04743	0.964377	920	3	1.5425
CCDC181	3	0.98169	0.98178	0.998855	21195	0	1.2512	0.018306	0.04743	0.964377	921	3	1.2512
UBXN7	3	0.98169	0.98178	0.998855	21198	0	0.80527	0.018306	0.04743	0.964377	922	3	0.80527
OPLAH	3	0.98169	0.98178	0.998855	21191	0	1.2338	0.018306	0.04743	0.964377	923	3	1.2338
ELMOD1	3	0.98169	0.98178	0.998855	21197	0	1.3892	0.018306	0.04743	0.964377	924	3	1.3892
COX11	3	0.98169	0.98178	0.998855	21194	0	0.98876	0.018306	0.04743	0.964377	925	3	0.98876
GNAI1	3	0.26165	0.38916	0.981018	7911	1	1.7712	0.018474	0.047838	0.964377	926	2	1.7712
STX12	2	0.6634	0.66326	0.992787	14325	0	1.3943	0.018492	0.034281	0.964377	927	1	1.3943
IL17C	2	0.85055	0.85045	0.992787	18360	0	1.6406	0.018492	0.034281	0.964377	928	1	1.6406
HMGB1	2	0.25314	0.2942	0.962237	7592	1	0.30291	0.018492	0.034281	0.964377	929	1	0.30291
PNMA3	2	0.97541	0.97558	0.998855	21062	0	2.1479	0.018492	0.034281	0.964377	930	2	2.1479
BTAF1	2	0.70311	0.70296	0.992787	15105	0	1.4926	0.018492	0.034281	0.964377	931	1	1.4926
TSPAN19	2	0.49656	0.49903	0.981349	11406	1	0.67839	0.018492	0.034281	0.964377	932	1	0.67839
POLA1	2	0.96212	0.96235	0.998586	20765	0	2.0486	0.018492	0.034281	0.964377	933	2	2.0486
RSAD1	3	0.89766	0.89773	0.99356	19398	0	1.7871	0.018641	0.048254	0.964377	934	2	1.7871
NGFR	3	0.57381	0.59084	0.983994	12678	1	1.7871	0.018641	0.048254	0.964377	935	2	1.7871
hsa-mir-4267	4	0.53079	0.61604	0.983994	11903	1	1.2204	0.018766	0.051159	0.964377	936	3	1.2204
TRAPPC1	3	0.98113	0.9812	0.998855	21185	0	1.5026	0.018868	0.048835	0.964377	937	3	1.5026
NLGN2	3	0.14943	0.24527	0.962237	5044	1	1.7593	0.018877	0.048859	0.964377	938	2	1.7593
JPH1	3	0.67306	0.67414	0.992787	14430	1	1.7593	0.018877	0.048859	0.964377	939	2	1.7593
ITPKC	3	0.80221	0.80198	0.992787	17346	0	1.5914	0.018901	0.048919	0.964377	940	2	1.5914
CRISP2	3	0.19739	0.30783	0.962237	6327	1	0.97109	0.018901	0.048919	0.964377	941	2	0.97109
RPS6KA6	3	0.15339	0.25044	0.962237	5333	2	-0.87846	0.018901	0.048919	0.964377	942	1	-0.87846
DDIT4	3	0.46339	0.512	0.981349	10619	1	-0.40507	0.018901	0.048919	0.964377	943	1	-0.40507
C21orf33	3	0.57034	0.58816	0.983994	12623	1	1.1178	0.018901	0.048919	0.964377	944	2	1.1178
CDH9	3	0.31797	0.4234	0.981349	8734	1	0.62628	0.018901	0.048919	0.964377	945	1	0.62628
MED21	3	0.23013	0.34934	0.981018	7107	2	-0.54837	0.018901	0.048919	0.964377	946	1	-0.54837
AEBP2	3	0.56159	0.5815	0.983994	12431	1	1.1017	0.018901	0.048919	0.964377	947	2	1.1017
NIT1	3	0.43308	0.49244	0.981349	10393	1	-0.011111	0.018901	0.048919	0.964377	948	1	-0.011111
CYP11A1	3	0.46339	0.512	0.981349	10839	1	0.80527	0.018901	0.048919	0.964377	949	2	0.80527
ZNF518B	3	0.51167	0.54493	0.983994	11612	1	1.4906	0.018901	0.048919	0.964377	950	2	1.4906
ATP1A4	3	0.92759	0.92764	0.997551	20055	0	0.57356	0.018901	0.048919	0.964377	951	1	0.57356
TTC38	3	0.46339	0.512	0.981349	10973	1	-0.2536	0.018901	0.048919	0.964377	952	1	-0.2536
CPZ	3	0.82642	0.82624	0.992787	17828	0	1.5914	0.018901	0.048919	0.964377	953	2	1.5914
SUCO	3	0.75834	0.75833	0.992787	16353	0	0.68527	0.018901	0.048919	0.964377	954	1	0.68527
SYNJ2BP	3	0.92974	0.92981	0.997551	20086	0	1.4948	0.018901	0.048919	0.964377	955	2	1.4948
GRPEL2	3	0.40959	0.47771	0.981349	10048	1	0.56495	0.018901	0.048919	0.964377	956	1	0.56495
CNNM3	3	0.936	0.9361	0.997775	20236	0	0.55706	0.018901	0.048919	0.964377	957	1	0.55706
TSLP	3	0.2041	0.31649	0.962237	6673	2	-0.4463	0.018901	0.048919	0.964377	958	1	-0.4463
LRP2BP	3	0.39143	0.46651	0.981349	9786	1	-0.10239	0.018901	0.048919	0.964377	959	1	-0.10239
HMGA1	3	0.066772	0.13428	0.950076	2774	1	1.2638	0.018901	0.048919	0.964377	960	2	1.2638
RRAS2	3	0.040783	0.097967	0.950076	1944	1	-0.028728	0.018901	0.048919	0.964377	961	1	-0.028728
GAL	3	0.039591	0.096235	0.950076	1903	2	-1.4937	0.018901	0.048919	0.964377	962	1	-1.4937
MICALL1	3	0.6077	0.61783	0.983994	13303	1	0.15654	0.018901	0.048919	0.964377	963	1	0.15654
CDK13	3	0.19739	0.30783	0.962237	6316	1	1.3937	0.018901	0.048919	0.964377	964	2	1.3937
RPL3L	3	0.71904	0.71883	0.992787	15461	0	0.74379	0.018901	0.048919	0.964377	965	2	0.74379
PCK1	3	0.81457	0.8143	0.992787	17579	0	1.5914	0.018901	0.048919	0.964377	966	2	1.5914
CAPZA2	3	0.11364	0.19783	0.962237	4332	1	-0.41877	0.018901	0.048919	0.964377	967	1	-0.41877
SMCO2	3	0.031785	0.079256	0.950076	1576	2	-0.4463	0.018901	0.048919	0.964377	968	1	-0.4463
CASKIN1	3	0.60486	0.61555	0.983994	13259	1	1.2638	0.018901	0.048919	0.964377	969	2	1.2638
ASB1	3	0.9802	0.98026	0.998855	21159	0	1.0755	0.018901	0.048919	0.964377	970	3	1.0755
RNF222	3	0.49521	0.53354	0.983994	11275	1	0.1512	0.018901	0.048919	0.964377	971	1	0.1512
OR52M1	3	0.97406	0.97413	0.998855	21041	0	0.79573	0.018901	0.048919	0.964377	972	2	0.79573
TNFSF11	3	0.98108	0.98114	0.998855	21183	0	0.84003	0.01892	0.048963	0.964377	973	3	0.84003
SUV420H2	3	0.84588	0.84588	0.992787	18250	0	1.7266	0.018971	0.049097	0.964377	974	2	1.7266
TGIF2	2	0.981	0.98113	0.998855	21182	0	1.6006	0.018999	0.035181	0.964377	975	2	1.6006
PEX7	3	0.98096	0.98103	0.998855	21181	0	1.276	0.019041	0.04927	0.964377	976	3	1.276
ABHD17C	3	0.98096	0.98103	0.998855	21180	0	0.86565	0.019041	0.04927	0.964377	977	3	0.86565
S1PR2	2	0.9808	0.98093	0.998855	21178	0	1.9145	0.019199	0.03557	0.964377	978	2	1.9145
SP5	3	0.98077	0.98084	0.998855	21177	0	1.2824	0.019228	0.049709	0.964377	979	3	1.2824
MIA2	3	0.82642	0.82624	0.992787	17839	0	1.7691	0.019235	0.049729	0.964377	980	2	1.7691
BMX	3	0.96954	0.96962	0.998586	20925	0	1.7691	0.019235	0.049729	0.964377	981	2	1.7691
ZNF812	3	0.48994	0.52991	0.983994	11190	1	1.7691	0.019235	0.049729	0.964377	982	2	1.7691
NLRP2	3	0.68151	0.68209	0.992787	14710	1	1.7691	0.019235	0.049729	0.964377	983	2	1.7691
FRAT1	3	0.35455	0.44446	0.981349	9382	1	1.7691	0.019235	0.049729	0.964377	984	2	1.7691
NonTargetingControlGuideForHuman_0564	1	0.9807	0.98072	0.998855	21175	0	2.6272	0.019297	0.01927	0.964377	985	1	2.6272
NonTargetingControlGuideForHuman_0781	1	0.9807	0.98072	0.998855	21174	0	2.6272	0.019297	0.01927	0.964377	986	1	2.6272
NonTargetingControlGuideForHuman_0289	1	0.9807	0.98072	0.998855	21176	0	2.6272	0.019297	0.01927	0.964377	987	1	2.6272
PKDCC	3	0.98068	0.98076	0.998855	21172	0	1.2512	0.019316	0.049916	0.964377	988	3	1.2512
PCDHB1	3	0.98068	0.98076	0.998855	21173	0	0.91754	0.019316	0.049916	0.964377	989	3	0.91754
ZNF175	2	0.98066	0.9808	0.998855	21170	0	1.6092	0.019339	0.035806	0.964377	990	2	1.6092
CEP128	3	0.9806	0.98067	0.998855	21168	0	0.97437	0.019399	0.050107	0.964377	991	3	0.97437
EPN3	3	0.040783	0.097967	0.950076	1955	1	1.7331	0.019524	0.050415	0.964377	992	2	1.7331
TMEM8C	3	0.46339	0.512	0.981349	10904	1	1.6611	0.019551	0.050482	0.964377	993	2	1.6611
TPST1	3	0.98039	0.98046	0.998855	21161	0	1.2512	0.019612	0.050622	0.964377	994	3	1.2512
TMX3	3	0.98039	0.98046	0.998855	21164	0	0.85115	0.019612	0.050622	0.964377	995	3	0.85115
CMC4	3	0.98039	0.98046	0.998855	21162	0	1.2512	0.019612	0.050622	0.964377	996	3	1.2512
FAM46A	3	0.98039	0.98046	0.998855	21166	0	1.5914	0.019612	0.050622	0.964377	997	3	1.5914
SNTB1	3	0.98039	0.98046	0.998855	21165	0	1.071	0.019612	0.050622	0.964377	998	3	1.071
BRE	3	0.98039	0.98046	0.998855	21167	0	0.91309	0.019612	0.050622	0.964377	999	3	0.91309
LSM14B	3	0.98039	0.98046	0.998855	21163	0	0.80527	0.019612	0.050622	0.964377	1000	3	0.80527
RRAD	3	0.26165	0.38916	0.981018	8100	1	1.7444	0.019635	0.050671	0.964377	1001	2	1.7444
ARSJ	3	0.64279	0.64735	0.983994	13997	1	1.7444	0.019635	0.050671	0.964377	1002	2	1.7444
EFCAB6	3	0.6077	0.61783	0.983994	13325	1	1.7444	0.019635	0.050671	0.964377	1003	2	1.7444
GAPDH	2	0.16487	0.22821	0.962237	5535	1	0.66872	0.0197	0.036466	0.964377	1004	1	0.66872
PATE3	3	0.98017	0.98023	0.998855	21158	0	0.86206	0.019835	0.051147	0.964377	1005	3	0.86206
hsa-mir-372	4	0.61971	0.6653	0.992787	13519	1	1.3435	0.019844	0.05359	0.964377	1006	3	1.3435
hsa-mir-129-1	4	0.86289	0.86267	0.99287	18746	0	1.3146	0.019844	0.05359	0.964377	1007	3	1.3146
PDK2	3	0.98001	0.98007	0.998855	21154	0	1.352	0.019995	0.051554	0.964377	1008	3	1.352
ARHGEF1	3	0.98001	0.98007	0.998855	21155	0	0.81602	0.019995	0.051554	0.964377	1009	3	0.81602
SEPT3	3	0.97986	0.97992	0.998855	21152	0	0.84003	0.020143	0.05193	0.964377	1010	3	0.84003
NAALADL1	3	0.97986	0.97992	0.998855	21151	0	0.85115	0.020143	0.05193	0.964377	1011	3	0.85115
ACACA	3	0.97986	0.97992	0.998855	21153	0	1.1177	0.020143	0.05193	0.964377	1012	3	1.1177
RCAN2	3	0.64279	0.64735	0.983994	13770	1	1.7415	0.020174	0.052005	0.964377	1013	2	1.7415
FYCO1	3	0.67306	0.67414	0.992787	14524	1	1.7415	0.020174	0.052005	0.964377	1014	2	1.7415
TMEM219	3	0.77468	0.77463	0.992787	16628	0	1.7415	0.020174	0.052005	0.964377	1015	2	1.7415
SCNN1G	3	0.53421	0.56117	0.983994	11983	1	1.7415	0.020174	0.052005	0.964377	1016	2	1.7415
CACNB1	3	0.96573	0.96579	0.998586	20816	0	1.7415	0.020174	0.052005	0.964377	1017	2	1.7415
TRMT1L	3	0.82891	0.82871	0.992787	17848	0	1.7415	0.020174	0.052005	0.964377	1018	2	1.7415
hsa-mir-181b-1	3	0.64279	0.64735	0.983994	14073	1	1.7415	0.020174	0.052005	0.964377	1019	2	1.7415
CELF2	3	0.052629	0.11468	0.950076	2410	1	0.55706	0.020385	0.052537	0.964377	1020	1	0.55706
hsa-mir-6763	4	0.68886	0.70975	0.992787	14828	1	0.5325	0.020392	0.054772	0.964377	1021	1	0.5325
hsa-mir-7846	4	0.87716	0.87702	0.99356	18919	0	0.8739	0.020392	0.054772	0.964377	1022	2	0.8739
hsa-mir-3122	4	0.33152	0.47228	0.981349	8909	2	0.33065	0.020392	0.054772	0.964377	1023	2	0.33065
ZNF652	3	0.19739	0.30783	0.962237	6375	1	0.92423	0.020459	0.052703	0.964377	1024	2	0.92423
HNRNPU	2	0.53363	0.53421	0.983994	11909	1	1.2575	0.020461	0.037842	0.964377	1025	1	1.2575
C2orf72	3	0.97946	0.97953	0.998855	21144	0	1.1594	0.020539	0.05291	0.964377	1026	3	1.1594
ZNF259	3	0.97946	0.97953	0.998855	21150	0	1.0321	0.020539	0.05291	0.964377	1027	3	1.0321
CBS	3	0.97946	0.97953	0.998855	21147	0	1.3985	0.020539	0.05291	0.964377	1028	3	1.3985
LY6G6D	3	0.97946	0.97953	0.998855	21149	0	0.78222	0.020539	0.05291	0.964377	1029	3	0.78222
NEURL4	3	0.97946	0.97953	0.998855	21148	0	1.2512	0.020539	0.05291	0.964377	1030	3	1.2512
SPATA21	3	0.97946	0.97953	0.998855	21143	0	0.85115	0.020539	0.05291	0.964377	1031	3	0.85115
PCP2	3	0.97946	0.97953	0.998855	21141	0	1.2638	0.020539	0.05291	0.964377	1032	3	1.2638
KLF10	3	0.97946	0.97953	0.998855	21142	0	1.3218	0.020539	0.05291	0.964377	1033	3	1.3218
CORIN	3	0.97946	0.97953	0.998855	21140	0	1.5622	0.020539	0.05291	0.964377	1034	3	1.5622
SLC7A3	3	0.97946	0.97953	0.998855	21145	0	0.80527	0.020539	0.05291	0.964377	1035	3	0.80527
CCAR2	3	0.74809	0.74808	0.992787	16091	0	0.33517	0.020583	0.053031	0.964377	1036	1	0.33517
PPP1CC	3	0.88973	0.88975	0.99356	19194	0	1.7183	0.020614	0.053101	0.964377	1037	2	1.7183
OR6S1	3	0.81751	0.8173	0.992787	17627	0	0.41468	0.020632	0.053145	0.964377	1038	1	0.41468
PLXNB3	3	0.936	0.9361	0.997775	20215	0	1.0749	0.020681	0.05327	0.964377	1039	2	1.0749
NUMA1	3	0.79703	0.79685	0.992787	17163	0	0.15637	0.02078	0.053512	0.964377	1040	1	0.15637
hsa-mir-6738	4	0.92889	0.92886	0.997551	20079	0	1.1754	0.020812	0.055692	0.964377	1041	3	1.1754
LDOC1	3	0.97918	0.97926	0.998855	21139	0	0.77846	0.020824	0.053617	0.964377	1042	3	0.77846
BMP1	3	0.97916	0.97923	0.998855	21138	0	0.78735	0.020845	0.05367	0.964377	1043	3	0.78735
MON1B	3	0.97908	0.97915	0.998855	21136	0	1.2736	0.020921	0.053852	0.964377	1044	3	1.2736
CD38	3	0.97908	0.97915	0.998855	21137	0	0.8599	0.020921	0.053852	0.964377	1045	3	0.8599
KXD1	3	0.94147	0.94155	0.998071	20355	0	0.69235	0.020929	0.053873	0.964377	1046	2	0.69235
SUV420H1	3	0.93118	0.93122	0.997551	20113	0	1.5026	0.020929	0.053873	0.964377	1047	2	1.5026
ZNF620	3	0.31797	0.4234	0.981349	8742	1	0.22617	0.020929	0.053873	0.964377	1048	1	0.22617
NLRP11	3	0.87814	0.87823	0.99356	18959	0	0.049396	0.020929	0.053873	0.964377	1049	1	0.049396
ATG12	3	0.88522	0.88529	0.99356	19114	0	1.7249	0.020964	0.053968	0.964377	1050	2	1.7249
SLC4A11	3	0.97889	0.97897	0.998855	21134	0	0.98876	0.02111	0.054321	0.964377	1051	3	0.98876
IL6R	3	0.97889	0.97897	0.998855	21133	0	0.80527	0.02111	0.054321	0.964377	1052	3	0.80527
SIGLEC1	3	0.97889	0.97897	0.998855	21135	0	1.1658	0.02111	0.054321	0.964377	1053	3	1.1658
DCLRE1B	3	0.72269	0.72253	0.992787	15518	0	-0.42597	0.021126	0.054356	0.964377	1054	1	-0.42597
SHOX_X	3	0.57905	0.59488	0.983994	12780	1	0.81326	0.021176	0.054474	0.964377	1055	2	0.81326
MRPS27	2	0.73333	0.73326	0.992787	15725	0	0.99386	0.021221	0.039247	0.964377	1056	1	0.99386
OR2A7	2	0.10228	0.17351	0.952034	3893	1	0.5795	0.021221	0.039247	0.964377	1057	1	0.5795
FOSL1	2	0.82628	0.82608	0.992787	17823	0	1.6335	0.021221	0.039247	0.964377	1058	1	1.6335
AIM2	2	0.85055	0.85045	0.992787	18363	0	1.6548	0.021221	0.039247	0.964377	1059	1	1.6548
RNF26	3	0.42473	0.48719	0.981349	10282	1	1.0872	0.021225	0.054591	0.964377	1060	2	1.0872
hsa-mir-514a-1	3	0.17425	0.27783	0.962237	5780	1	0.26319	0.021324	0.054839	0.964377	1061	1	0.26319
EVX1	3	0.97866	0.97873	0.998855	21131	0	0.803	0.02134	0.054879	0.964377	1062	3	0.803
HSPA2	3	0.97866	0.97873	0.998855	21129	0	1.0002	0.02134	0.054879	0.964377	1063	3	1.0002
PRPH	3	0.97866	0.97873	0.998855	21128	0	1.5914	0.02134	0.054879	0.964377	1064	3	1.5914
CELA2A	3	0.97866	0.97873	0.998855	21130	0	1.1017	0.02134	0.054879	0.964377	1065	3	1.1017
INTU	3	0.97851	0.97857	0.998855	21126	0	1.3237	0.021495	0.055245	0.964377	1066	3	1.3237
PCDH11Y	3	0.97851	0.97857	0.998855	21125	0	0.80527	0.021495	0.055245	0.964377	1067	3	0.80527
NMNAT2	3	0.6158	0.62449	0.983994	13455	1	-0.44851	0.021596	0.055475	0.964377	1068	1	-0.44851
SHANK1	3	0.92219	0.92221	0.997551	19903	0	0.68604	0.021596	0.055475	0.964377	1069	2	0.68604
IL3RA_X	3	0.51509	0.54736	0.983994	11661	1	0.18636	0.021596	0.055475	0.964377	1070	1	0.18636
TPCN1	3	0.28251	0.40359	0.981349	8223	1	0.26546	0.021596	0.055475	0.964377	1071	1	0.26546
DIAPH1	3	0.26165	0.38916	0.981018	7972	1	0.47473	0.021596	0.055475	0.964377	1072	1	0.47473
INHBC	3	0.35455	0.44446	0.981349	9354	1	0.041502	0.021596	0.055475	0.964377	1073	1	0.041502
ZDHHC15	3	0.066772	0.13428	0.950076	2763	1	-0.15871	0.021596	0.055475	0.964377	1074	1	-0.15871
LIN28B	3	0.031785	0.079256	0.950076	1589	1	1.2512	0.021596	0.055475	0.964377	1075	2	1.2512
P2RY13	3	0.97834	0.97841	0.998855	21123	0	1.1478	0.021658	0.055618	0.964377	1076	3	1.1478
LBX1	3	0.97834	0.97841	0.998855	21124	0	0.78222	0.021658	0.055618	0.964377	1077	3	0.78222
DSG4	2	0.9782	0.97833	0.998855	21111	0	1.6743	0.021803	0.040282	0.964377	1078	2	1.6743
KIAA0100	2	0.9782	0.97833	0.998855	21108	0	1.9534	0.021803	0.040282	0.964377	1079	2	1.9534
TCF3	2	0.9782	0.97833	0.998855	21122	0	2.0737	0.021803	0.040282	0.964377	1080	2	2.0737
SRP72	2	0.9782	0.97833	0.998855	21118	0	1.8613	0.021803	0.040282	0.964377	1081	2	1.8613
MCTS1	2	0.9782	0.97833	0.998855	21116	0	1.6743	0.021803	0.040282	0.964377	1082	2	1.6743
CMA1	2	0.9782	0.97833	0.998855	21119	0	1.4964	0.021803	0.040282	0.964377	1083	2	1.4964
FGB	2	0.9782	0.97833	0.998855	21114	0	1.2512	0.021803	0.040282	0.964377	1084	2	1.2512
HSPA9	2	0.9782	0.97833	0.998855	21110	0	2.0096	0.021803	0.040282	0.964377	1085	2	2.0096
NSUN4	2	0.9782	0.97833	0.998855	21112	0	1.4213	0.021803	0.040282	0.964377	1086	2	1.4213
GABPA	2	0.9782	0.97833	0.998855	21109	0	1.2512	0.021803	0.040282	0.964377	1087	2	1.2512
COX6A1	2	0.9782	0.97833	0.998855	21121	0	1.6081	0.021803	0.040282	0.964377	1088	2	1.6081
CDCA8	2	0.9782	0.97833	0.998855	21115	0	1.3769	0.021803	0.040282	0.964377	1089	2	1.3769
CASS4	2	0.9782	0.97833	0.998855	21117	0	1.6585	0.021803	0.040282	0.964377	1090	2	1.6585
NFATC4	2	0.9782	0.97833	0.998855	21113	0	1.6882	0.021803	0.040282	0.964377	1091	2	1.6882
SRP9	2	0.9782	0.97833	0.998855	21120	0	1.3782	0.021803	0.040282	0.964377	1092	2	1.3782
DIO2	3	0.97817	0.97824	0.998855	21107	0	1.0904	0.021826	0.056022	0.964377	1093	3	1.0904
CYP1B1	3	0.97816	0.97822	0.998855	21106	0	1.071	0.021844	0.056061	0.964377	1094	3	1.071
CLDN5	3	0.97809	0.97815	0.998855	21105	0	1.2512	0.02191	0.05622	0.964377	1095	3	1.2512
OR2G6	3	0.26165	0.38916	0.981018	7844	1	1.6938	0.021936	0.056284	0.964377	1096	2	1.6938
ARMS2	3	0.93854	0.93869	0.99798	20277	0	1.6938	0.021936	0.056284	0.964377	1097	2	1.6938
GLCE	3	0.90966	0.90967	0.99356	19584	0	1.6938	0.021936	0.056284	0.964377	1098	2	1.6938
KCNIP4	3	0.79877	0.79859	0.992787	17279	0	1.6938	0.021936	0.056284	0.964377	1099	2	1.6938
SGCA	3	0.93118	0.93122	0.997551	20139	0	1.6938	0.021936	0.056284	0.964377	1100	2	1.6938
LINGO3	3	0.97354	0.97359	0.998855	21023	0	1.6938	0.021936	0.056284	0.964377	1101	2	1.6938
GDF6	3	0.26165	0.38916	0.981018	7976	1	1.6938	0.021936	0.056284	0.964377	1102	2	1.6938
PLEKHA2	3	0.95254	0.95275	0.998586	20570	0	1.6938	0.021936	0.056284	0.964377	1103	2	1.6938
YME1L1	3	0.97219	0.97226	0.998586	21007	0	1.6938	0.021936	0.056284	0.964377	1104	2	1.6938
ELF1	3	0.7943	0.79415	0.992787	17118	0	1.6938	0.021936	0.056284	0.964377	1105	2	1.6938
GRSF1	3	0.69231	0.69236	0.992787	14900	1	1.6938	0.021936	0.056284	0.964377	1106	2	1.6938
CD207	3	0.64279	0.64735	0.983994	13734	1	1.6938	0.021936	0.056284	0.964377	1107	2	1.6938
FOXD1	3	0.69936	0.69931	0.992787	15044	1	1.6938	0.021936	0.056284	0.964377	1108	2	1.6938
KRT77	3	0.46339	0.512	0.981349	11065	1	1.6938	0.021936	0.056284	0.964377	1109	2	1.6938
LOC100505549	3	0.69627	0.69627	0.992787	14969	1	1.6938	0.021936	0.056284	0.964377	1110	2	1.6938
ACSS3	3	0.90966	0.90967	0.99356	19690	0	1.6938	0.021936	0.056284	0.964377	1111	2	1.6938
TAOK3	3	0.94347	0.94361	0.998418	20387	0	1.6938	0.021936	0.056284	0.964377	1112	2	1.6938
EIF3K	3	0.86229	0.86222	0.992787	18720	0	1.6938	0.021936	0.056284	0.964377	1113	2	1.6938
PCYOX1	3	0.64279	0.64735	0.983994	13913	1	1.6938	0.021936	0.056284	0.964377	1114	2	1.6938
ARHGAP8	3	0.88358	0.88366	0.99356	19068	0	1.6938	0.021936	0.056284	0.964377	1115	2	1.6938
TTC12	3	0.82113	0.82097	0.992787	17712	0	1.6938	0.021936	0.056284	0.964377	1116	2	1.6938
LSM3	3	0.73406	0.7339	0.992787	15806	0	1.6938	0.021936	0.056284	0.964377	1117	2	1.6938
ZFAND2B	3	0.78438	0.78424	0.992787	16909	0	1.6938	0.021936	0.056284	0.964377	1118	2	1.6938
ACOXL	3	0.46339	0.512	0.981349	10927	1	1.6938	0.021936	0.056284	0.964377	1119	2	1.6938
TRPC4	3	0.11364	0.19783	0.962237	4278	1	1.6938	0.021936	0.056284	0.964377	1120	2	1.6938
TMEM200A	3	0.57381	0.59084	0.983994	12680	1	1.6938	0.021936	0.056284	0.964377	1121	2	1.6938
NonTargetingControlGuideForHuman_0412	1	0.97793	0.97794	0.998855	21104	0	2.6896	0.02207	0.022022	0.964377	1122	1	2.6896
hsa-mir-4692	4	0.61971	0.6653	0.992787	13520	1	1.3108	0.02228	0.058917	0.964377	1123	3	1.3108
NR1H3	3	0.97754	0.97761	0.998855	21092	0	0.94109	0.022456	0.057485	0.964377	1124	3	0.94109
UFSP2	3	0.97754	0.97761	0.998855	21095	0	0.92294	0.022456	0.057485	0.964377	1125	3	0.92294
UBR3	3	0.97754	0.97761	0.998855	21097	0	1.071	0.022456	0.057485	0.964377	1126	3	1.071
CNTNAP1	3	0.97754	0.97761	0.998855	21096	0	0.80527	0.022456	0.057485	0.964377	1127	3	0.80527
TRIB3	3	0.97754	0.97761	0.998855	21099	0	0.80527	0.022456	0.057485	0.964377	1128	3	0.80527
KCNG4	3	0.97754	0.97761	0.998855	21098	0	0.98838	0.022456	0.057485	0.964377	1129	3	0.98838
CC2D1A	3	0.97754	0.97761	0.998855	21093	0	0.89987	0.022456	0.057485	0.964377	1130	3	0.89987
DLEU7	3	0.97754	0.97761	0.998855	21103	0	0.98876	0.022456	0.057485	0.964377	1131	3	0.98876
PDCD2	3	0.97754	0.97761	0.998855	21091	0	0.80527	0.022456	0.057485	0.964377	1132	3	0.80527
FMNL2	3	0.97754	0.97761	0.998855	21094	0	0.77607	0.022456	0.057485	0.964377	1133	3	0.77607
CCDC22	3	0.97754	0.97761	0.998855	21100	0	1.0071	0.022456	0.057485	0.964377	1134	3	1.0071
ASPSCR1	3	0.97754	0.97761	0.998855	21090	0	0.81602	0.022456	0.057485	0.964377	1135	3	0.81602
ADAM30	3	0.97754	0.97761	0.998855	21102	0	0.80527	0.022456	0.057485	0.964377	1136	3	0.80527
hsa-mir-548f-5	4	0.89649	0.89632	0.99356	19363	0	1.1838	0.022499	0.059386	0.964377	1137	3	1.1838
hsa-mir-579	4	0.37854	0.52222	0.983994	9611	2	0.63636	0.022612	0.059631	0.964377	1138	2	0.63636
hsa-mir-4485	4	0.14857	0.27772	0.962237	5003	1	0.91719	0.022612	0.059631	0.964377	1139	2	0.91719
hsa-mir-155	4	0.67927	0.70325	0.992787	14620	1	1.0456	0.022612	0.059631	0.964377	1140	2	1.0456
NonTargetingControlGuideForHuman_0790	1	0.97729	0.97731	0.998855	21089	0	2.6213	0.022714	0.022675	0.964377	1141	1	2.6213
EFNA4	3	0.81751	0.8173	0.992787	17674	0	1.6999	0.022798	0.058317	0.964377	1142	2	1.6999
CLDN15	3	0.5834	0.59828	0.983994	12910	1	1.6999	0.022798	0.058317	0.964377	1143	2	1.6999
PPAPDC3	3	0.70356	0.70347	0.992787	15122	1	1.6999	0.022798	0.058317	0.964377	1144	2	1.6999
RCAN1	3	0.42173	0.48533	0.981349	10229	1	1.6726	0.022929	0.058633	0.964377	1145	2	1.6726
TECTB	3	0.76322	0.7632	0.992787	16443	0	1.6838	0.023024	0.058853	0.964377	1146	2	1.6838
TMEM248	3	0.14943	0.24527	0.962237	5093	1	1.6838	0.023024	0.058853	0.964377	1147	2	1.6838
SLC30A8	3	0.28888	0.40703	0.981349	8303	1	1.6838	0.023024	0.058853	0.964377	1148	2	1.6838
ZNF696	3	0.87814	0.87823	0.99356	18923	0	1.6838	0.023024	0.058853	0.964377	1149	2	1.6838
MAGEB18	3	0.3257	0.42778	0.981349	8774	1	1.6838	0.023024	0.058853	0.964377	1150	2	1.6838
DENND1A	3	0.73406	0.7339	0.992787	15827	0	1.6838	0.023024	0.058853	0.964377	1151	2	1.6838
STK40	3	0.41151	0.4789	0.981349	10079	1	0.52389	0.023101	0.05903	0.964377	1152	1	0.52389
OR5AP2	3	0.88973	0.88975	0.99356	19215	0	0.81706	0.023101	0.05903	0.964377	1153	2	0.81706
NCSTN	3	0.077976	0.14968	0.950076	3145	2	-0.83741	0.023101	0.05903	0.964377	1154	1	-0.83741
DMGDH	3	0.94147	0.94155	0.998071	20348	0	1.5914	0.023101	0.05903	0.964377	1155	2	1.5914
FOXD4L2	3	0.57135	0.58894	0.983994	12645	1	0.53211	0.023101	0.05903	0.964377	1156	1	0.53211
CYP2C8	3	0.42473	0.48719	0.981349	10278	1	-0.556	0.023101	0.05903	0.964377	1157	1	-0.556
COG2	3	0.14943	0.24527	0.962237	5232	1	0.15637	0.023101	0.05903	0.964377	1158	1	0.15637
hsa-mir-4454	3	0.92219	0.92221	0.997551	19930	0	0.62024	0.023101	0.05903	0.964377	1159	1	0.62024
RRN3	3	0.83823	0.83814	0.992787	18032	0	1.4448	0.023101	0.05903	0.964377	1160	2	1.4448
SOS2	3	0.31797	0.4234	0.981349	8730	1	0.2524	0.023101	0.05903	0.964377	1161	1	0.2524
hsa-let-7a-3	3	0.40325	0.47377	0.981349	9916	1	1.1478	0.023101	0.05903	0.964377	1162	2	1.1478
WDR89	3	0.43119	0.49124	0.981349	10364	1	0.92294	0.023101	0.05903	0.964377	1163	2	0.92294
BCL7C	3	0.26165	0.38916	0.981018	7894	1	0.15637	0.023101	0.05903	0.964377	1164	1	0.15637
RAB39B	3	0.94287	0.94301	0.998391	20377	0	0.98876	0.023101	0.05903	0.964377	1165	2	0.98876
CELF1	3	0.64279	0.64735	0.983994	14117	1	1.016	0.023101	0.05903	0.964377	1166	2	1.016
SMG6	3	0.93775	0.93787	0.99798	20260	0	0.64858	0.023101	0.05903	0.964377	1167	1	0.64858
DEFB126	3	0.50843	0.54266	0.983994	11568	1	-0.028728	0.023101	0.05903	0.964377	1168	1	-0.028728
EIF3D	3	0.56535	0.58437	0.983994	12527	1	1.0071	0.023101	0.05903	0.964377	1169	2	1.0071
ZNF358	3	0.64279	0.64735	0.983994	14105	1	0.80527	0.023101	0.05903	0.964377	1170	2	0.80527
RPS6KA3	3	0.64279	0.64735	0.983994	14194	1	0.94109	0.023101	0.05903	0.964377	1171	2	0.94109
CNOT4	3	0.59381	0.60664	0.983994	13059	1	-0.067609	0.023101	0.05903	0.964377	1172	1	-0.067609
IMP3	3	0.90966	0.90967	0.99356	19561	0	0.20261	0.023101	0.05903	0.964377	1173	1	0.20261
DPCR1	3	0.26165	0.38916	0.981018	8075	1	0.84003	0.023101	0.05903	0.964377	1174	2	0.84003
SKA3	3	0.050308	0.11142	0.950076	2256	2	-1.6887	0.023101	0.05903	0.964377	1175	1	-1.6887
TMEM161B	3	0.24809	0.37205	0.981018	7494	2	-0.636	0.023101	0.05903	0.964377	1176	1	-0.636
DGKZ	3	0.96767	0.96773	0.998586	20876	0	1.1478	0.023101	0.05903	0.964377	1177	2	1.1478
C11orf45	3	0.91805	0.91806	0.997551	19809	0	0.24635	0.023101	0.05903	0.964377	1178	1	0.24635
OR6F1	3	0.53421	0.56117	0.983994	11970	1	-0.11347	0.023101	0.05903	0.964377	1179	1	-0.11347
FAM83E	3	0.46339	0.512	0.981349	10628	1	-0.028728	0.023101	0.05903	0.964377	1180	1	-0.028728
KRTAP10-11	3	0.51931	0.55042	0.983994	11721	1	-0.36891	0.023101	0.05903	0.964377	1181	1	-0.36891
ITFG2	3	0.92219	0.92221	0.997551	19922	0	1.2638	0.023101	0.05903	0.964377	1182	2	1.2638
ACMSD	3	0.83823	0.83814	0.992787	18041	0	1.4514	0.023101	0.05903	0.964377	1183	2	1.4514
NKX2-2	3	0.7099	0.70976	0.992787	15246	1	1.5914	0.023101	0.05903	0.964377	1184	2	1.5914
IL12A	3	0.26165	0.38916	0.981018	7892	1	1.282	0.023101	0.05903	0.964377	1185	2	1.282
CYSLTR1	3	0.39143	0.46651	0.981349	9789	1	-0.016327	0.023101	0.05903	0.964377	1186	1	-0.016327
STK38L	3	0.68769	0.68803	0.992787	14775	1	-0.028728	0.023101	0.05903	0.964377	1187	1	-0.028728
ANXA7	3	0.97687	0.97697	0.998855	21087	0	1.3584	0.023127	0.0591	0.964377	1188	3	1.3584
FAM73B	3	0.97687	0.97697	0.998855	21085	0	0.98876	0.023127	0.0591	0.964377	1189	3	0.98876
ZBTB26	3	0.97687	0.97697	0.998855	21084	0	0.92294	0.023127	0.0591	0.964377	1190	3	0.92294
TNRC18	3	0.97687	0.97697	0.998855	21086	0	0.80527	0.023127	0.0591	0.964377	1191	3	0.80527
TUBGCP5	3	0.97652	0.97661	0.998855	21083	0	0.80527	0.023483	0.059935	0.964377	1192	3	0.80527
LEO1	3	0.97652	0.97661	0.998855	21078	0	0.80527	0.023483	0.059935	0.964377	1193	3	0.80527
CNN2	3	0.97652	0.97661	0.998855	21079	0	0.76358	0.023483	0.059935	0.964377	1194	3	0.76358
PELI2	3	0.97652	0.97661	0.998855	21081	0	1.2512	0.023483	0.059935	0.964377	1195	3	1.2512
SRPK1	3	0.97652	0.97661	0.998855	21075	0	0.80527	0.023483	0.059935	0.964377	1196	3	0.80527
TMEM256	3	0.97652	0.97661	0.998855	21082	0	1.2736	0.023483	0.059935	0.964377	1197	3	1.2736
FAM160B2	3	0.97652	0.97661	0.998855	21077	0	0.80527	0.023483	0.059935	0.964377	1198	3	0.80527
TBX2	3	0.97652	0.97661	0.998855	21076	0	1.1689	0.023483	0.059935	0.964377	1199	3	1.1689
SLC36A2	3	0.97652	0.97661	0.998855	21080	0	1.0131	0.023483	0.059935	0.964377	1200	3	1.0131
KRTAP19-7	2	0.49656	0.49903	0.981349	11365	1	0.61953	0.023699	0.043721	0.964377	1201	1	0.61953
TPPP3	2	0.92728	0.92728	0.997551	19988	0	1.8496	0.023699	0.043721	0.964377	1202	2	1.8496
ZDHHC12	2	0.13635	0.2078	0.962237	4833	1	-0.0016549	0.023699	0.043721	0.964377	1203	1	-0.0016549
GIGYF2	2	0.94053	0.94059	0.99798	20320	0	1.8507	0.023699	0.043721	0.964377	1204	2	1.8507
TSNARE1	2	0.91568	0.91572	0.997551	19787	0	1.7831	0.023699	0.043721	0.964377	1205	2	1.7831
RPS23	2	0.25314	0.2942	0.962237	7567	1	0.84945	0.023699	0.043721	0.964377	1206	1	0.84945
C7orf33	3	0.97594	0.97603	0.998855	21073	0	1.1313	0.024057	0.061314	0.964377	1207	3	1.1313
FGFR1	3	0.97591	0.976	0.998855	21072	0	0.84003	0.024092	0.0614	0.964377	1208	3	0.84003
CELA1	3	0.9757	0.97578	0.998855	21067	0	1.5026	0.024302	0.061884	0.964377	1209	3	1.5026
ACHE	3	0.9757	0.97578	0.998855	21071	0	0.69235	0.024302	0.061884	0.964377	1210	3	0.69235
SNX10	3	0.9757	0.97578	0.998855	21070	0	0.69411	0.024302	0.061884	0.964377	1211	3	0.69411
ZCCHC4	3	0.9757	0.97578	0.998855	21069	0	0.80527	0.024302	0.061884	0.964377	1212	3	0.80527
CDR1	3	0.9757	0.97578	0.998855	21068	0	0.80527	0.024302	0.061884	0.964377	1213	3	0.80527
hsa-mir-4801	3	0.96451	0.9646	0.998586	20807	0	0.57356	0.024433	0.062204	0.964377	1214	1	0.57356
P4HA3	3	0.97551	0.9756	0.998855	21065	0	1.4535	0.024485	0.062332	0.964377	1215	3	1.4535
PCOLCE	3	0.97551	0.9756	0.998855	21066	0	0.74592	0.024485	0.062332	0.964377	1216	3	0.74592
BTNL9	3	0.97551	0.9756	0.998855	21064	0	1.1844	0.024485	0.062332	0.964377	1217	3	1.1844
CDC42EP1	3	0.97551	0.9756	0.998855	21063	0	0.85115	0.024485	0.062332	0.964377	1218	3	0.85115
ANKRD13A	3	0.82375	0.82364	0.992787	17754	0	1.2512	0.024606	0.062592	0.964377	1219	2	1.2512
GAK	3	0.90966	0.90967	0.99356	19693	0	0.98032	0.024606	0.062592	0.964377	1220	2	0.98032
ZNF20	3	0.67306	0.67414	0.992787	14467	1	0.80527	0.024606	0.062592	0.964377	1221	2	0.80527
SLC2A6	3	0.50327	0.53912	0.983994	11557	1	1.0832	0.024729	0.062841	0.964377	1222	2	1.0832
NRIP3	3	0.14943	0.24527	0.962237	5112	2	-0.59378	0.024828	0.062992	0.964377	1223	1	-0.59378
FREM2	2	0.97506	0.97523	0.998855	21055	0	2.0244	0.024935	0.045888	0.964377	1224	2	2.0244
PRLR	2	0.97506	0.97523	0.998855	21054	0	1.2824	0.024935	0.045888	0.964377	1225	2	1.2824
hsa-mir-30a	4	0.10626	0.22572	0.962237	3980	3	-0.64177	0.025122	0.0651	0.964377	1226	1	-0.64177
hsa-mir-3928	4	0.59807	0.65246	0.989531	13116	1	0.26793	0.025122	0.0651	0.964377	1227	1	0.26793
hsa-mir-373	4	0.70471	0.7209	0.992787	15155	1	0.23931	0.025122	0.0651	0.964377	1228	2	0.23931
hsa-mir-3646	4	0.41404	0.55978	0.983994	10104	2	-0.2899	0.025122	0.0651	0.964377	1229	1	-0.2899
hsa-mir-618	4	0.36239	0.50513	0.981349	9518	1	0.74467	0.025122	0.0651	0.964377	1230	2	0.74467
PUSL1	3	0.5834	0.59828	0.983994	12865	1	0.52389	0.025123	0.063452	0.964377	1231	1	0.52389
SLC8A2	3	0.25912	0.38601	0.981018	7751	2	-0.67191	0.025123	0.063452	0.964377	1232	1	-0.67191
NLGN1	3	0.84797	0.84792	0.992787	18292	0	0.45142	0.025123	0.063452	0.964377	1233	1	0.45142
SCAP	3	0.11183	0.19541	0.962237	4094	2	-1.0398	0.025123	0.063452	0.964377	1234	1	-1.0398
RLIM	2	0.97477	0.97494	0.998855	21052	0	1.3469	0.025229	0.046407	0.964377	1235	2	1.3469
IPMK	1	0.97467	0.97468	0.998855	21048	0	2.4713	0.025328	0.025236	0.964377	1236	1	2.4713
NonTargetingControlGuideForHuman_0110	1	0.97467	0.97468	0.998855	21047	0	2.4713	0.025328	0.025236	0.964377	1237	1	2.4713
ZNF195	3	0.40325	0.47377	0.981349	9913	1	0.46608	0.025444	0.063928	0.964377	1238	1	0.46608
IL17A	3	0.46339	0.512	0.981349	10688	1	-0.38114	0.025567	0.064112	0.964377	1239	1	-0.38114
GABARAP	3	0.79135	0.79122	0.992787	17058	0	0.91185	0.025788	0.064418	0.964377	1240	2	0.91185
ARPC1B	2	0.69801	0.6978	0.992787	15004	0	1.4457	0.025844	0.047471	0.964377	1241	1	1.4457
ZSCAN30	2	0.84538	0.84532	0.992787	18231	0	1.6275	0.025894	0.047558	0.964377	1242	1	1.6275
B3GAT3	3	0.72524	0.7251	0.992787	15568	0	1.5914	0.025909	0.064606	0.964377	1243	2	1.5914
GLI2	3	0.81751	0.8173	0.992787	17628	0	1.5914	0.025909	0.064606	0.964377	1244	2	1.5914
PKD1	3	0.74809	0.74808	0.992787	16109	0	1.5914	0.025909	0.064606	0.964377	1245	2	1.5914
LOC554223	3	0.9511	0.95128	0.998586	20544	0	1.5914	0.025909	0.064606	0.964377	1246	2	1.5914
KLK11	3	0.90966	0.90967	0.99356	19642	0	1.5914	0.025909	0.064606	0.964377	1247	2	1.5914
CD37	3	0.93775	0.93787	0.99798	20267	0	1.5914	0.025909	0.064606	0.964377	1248	2	1.5914
TMEM175	3	0.46339	0.512	0.981349	10964	1	1.5914	0.025909	0.064606	0.964377	1249	2	1.5914
ENG	3	0.53974	0.56525	0.983994	12060	1	1.5914	0.025909	0.064606	0.964377	1250	2	1.5914
PDE5A	3	0.55487	0.57643	0.983994	12389	1	1.5914	0.025909	0.064606	0.964377	1251	2	1.5914
TOMM7	3	0.35455	0.44446	0.981349	9473	1	1.5914	0.025909	0.064606	0.964377	1252	2	1.5914
PIEZO1	3	0.68151	0.68209	0.992787	14708	1	1.5914	0.025909	0.064606	0.964377	1253	2	1.5914
RASD1	3	0.16679	0.26817	0.962237	5597	1	1.5914	0.025909	0.064606	0.964377	1254	2	1.5914
CPSF1	3	0.17698	0.28143	0.962237	5843	1	1.5914	0.025909	0.064606	0.964377	1255	2	1.5914
MOB3C	3	0.88108	0.88113	0.99356	19008	0	1.5914	0.025909	0.064606	0.964377	1256	2	1.5914
EDEM1	3	0.67306	0.67414	0.992787	14547	1	1.5914	0.025909	0.064606	0.964377	1257	2	1.5914
HADHA	3	0.7417	0.74158	0.992787	15960	0	1.5914	0.025909	0.064606	0.964377	1258	2	1.5914
hsa-mir-1302-5	3	0.41621	0.48187	0.981349	10141	1	1.5914	0.025909	0.064606	0.964377	1259	2	1.5914
TMEM184C	3	0.5223	0.55255	0.983994	11736	1	1.5914	0.025909	0.064606	0.964377	1260	2	1.5914
RPIA	3	0.92759	0.92764	0.997551	20005	0	1.5914	0.025909	0.064606	0.964377	1261	2	1.5914
MCM2	3	0.7698	0.7698	0.992787	16576	0	1.5914	0.025909	0.064606	0.964377	1262	2	1.5914
ITPRIP	3	0.90966	0.90967	0.99356	19604	0	1.5914	0.025909	0.064606	0.964377	1263	2	1.5914
NEUROD6	3	0.82375	0.82364	0.992787	17778	0	1.5914	0.025909	0.064606	0.964377	1264	2	1.5914
C16orf78	3	0.28408	0.40444	0.981349	8249	1	1.5914	0.025909	0.064606	0.964377	1265	2	1.5914
ERBB2IP	3	0.93775	0.93787	0.99798	20266	0	1.5914	0.025909	0.064606	0.964377	1266	2	1.5914
FUOM	3	0.96863	0.96872	0.998586	20906	0	1.5914	0.025909	0.064606	0.964377	1267	2	1.5914
MRPL11	3	0.77468	0.77463	0.992787	16627	0	1.5914	0.025909	0.064606	0.964377	1268	2	1.5914
KBTBD6	3	0.97514	0.97521	0.998855	21057	0	1.5914	0.025909	0.064606	0.964377	1269	2	1.5914
FRMD7	3	0.96954	0.96962	0.998586	20931	0	1.5914	0.025909	0.064606	0.964377	1270	2	1.5914
SETMAR	3	0.95651	0.9567	0.998586	20652	0	1.5914	0.025909	0.064606	0.964377	1271	2	1.5914
PRB2	3	0.14943	0.24527	0.962237	5049	1	1.5914	0.025909	0.064606	0.964377	1272	2	1.5914
FOXP3	3	0.84487	0.84487	0.992787	18218	0	1.5914	0.025909	0.064606	0.964377	1273	2	1.5914
PIGC	3	0.95394	0.95417	0.998586	20589	0	1.5914	0.025909	0.064606	0.964377	1274	2	1.5914
UCP2	3	0.88522	0.88529	0.99356	19122	0	1.5914	0.025909	0.064606	0.964377	1275	2	1.5914
ZNF846	3	0.73778	0.73769	0.992787	15878	0	1.5914	0.025909	0.064606	0.964377	1276	2	1.5914
RRP7A	3	0.4108	0.47846	0.981349	10067	1	1.5914	0.025909	0.064606	0.964377	1277	2	1.5914
VAMP7_X	3	0.6027	0.61377	0.983994	13221	1	1.5914	0.025909	0.064606	0.964377	1278	2	1.5914
SHH	3	0.7099	0.70976	0.992787	15239	1	1.5914	0.025909	0.064606	0.964377	1279	2	1.5914
ACO2	3	0.96573	0.96579	0.998586	20818	0	1.5914	0.025909	0.064606	0.964377	1280	2	1.5914
GEMIN2	3	0.86229	0.86222	0.992787	18493	0	1.5914	0.025909	0.064606	0.964377	1281	2	1.5914
CCDC130	3	0.93118	0.93122	0.997551	20137	0	1.5914	0.025909	0.064606	0.964377	1282	2	1.5914
BRD1	3	0.42173	0.48533	0.981349	10227	1	1.5914	0.025909	0.064606	0.964377	1283	2	1.5914
SGMS2	3	0.97013	0.97021	0.998586	20944	0	1.5914	0.025909	0.064606	0.964377	1284	2	1.5914
NDUFB11	3	0.64279	0.64735	0.983994	13847	1	1.5914	0.025909	0.064606	0.964377	1285	2	1.5914
hsa-mir-6790	3	0.26165	0.38916	0.981018	7930	1	1.5914	0.025909	0.064606	0.964377	1286	2	1.5914
GNB1	3	0.46339	0.512	0.981349	11017	1	1.5914	0.025909	0.064606	0.964377	1287	2	1.5914
ITPR2	3	0.74809	0.74808	0.992787	16153	0	1.5914	0.025909	0.064606	0.964377	1288	2	1.5914
TP53TG5	3	0.48994	0.52991	0.983994	11197	1	1.5914	0.025909	0.064606	0.964377	1289	2	1.5914
TPX2	3	0.46339	0.512	0.981349	10719	1	1.5914	0.025909	0.064606	0.964377	1290	2	1.5914
NDNF	3	0.90966	0.90967	0.99356	19598	0	1.5914	0.025909	0.064606	0.964377	1291	2	1.5914
CHST3	3	0.9392	0.93934	0.99798	20296	0	1.5914	0.025909	0.064606	0.964377	1292	2	1.5914
CHRNA5	3	0.86229	0.86222	0.992787	18473	0	1.5914	0.025909	0.064606	0.964377	1293	2	1.5914
THY1	3	0.35455	0.44446	0.981349	9205	1	1.5914	0.025909	0.064606	0.964377	1294	2	1.5914
DDX52	3	0.90966	0.90967	0.99356	19573	0	1.5914	0.025909	0.064606	0.964377	1295	2	1.5914
CDC25C	3	0.69627	0.69627	0.992787	14935	1	1.5914	0.025909	0.064606	0.964377	1296	2	1.5914
hsa-mir-302a	3	0.88802	0.88807	0.99356	19167	0	1.5914	0.025909	0.064606	0.964377	1297	2	1.5914
hsa-mir-1269b	3	0.08784	0.16306	0.950076	3336	1	1.5914	0.025909	0.064606	0.964377	1298	2	1.5914
ACOT2	3	0.93118	0.93122	0.997551	20138	0	1.5914	0.025909	0.064606	0.964377	1299	2	1.5914
CERCAM	3	0.9392	0.93934	0.99798	20284	0	1.5914	0.025909	0.064606	0.964377	1300	2	1.5914
EXOSC1	3	0.90966	0.90967	0.99356	19718	0	1.5914	0.025909	0.064606	0.964377	1301	2	1.5914
PGBD2	3	0.43676	0.49476	0.981349	10452	1	0.58219	0.025912	0.064609	0.964377	1302	1	0.58219
MTFP1	2	0.97371	0.97389	0.998855	21028	0	1.4811	0.026294	0.048263	0.964377	1303	2	1.4811
COL4A1	2	0.97371	0.97389	0.998855	21026	0	1.2575	0.026294	0.048263	0.964377	1304	2	1.2575
NOP16	2	0.97371	0.97389	0.998855	21029	0	1.2575	0.026294	0.048263	0.964377	1305	2	1.2575
PLB1	2	0.97371	0.97389	0.998855	21027	0	1.4276	0.026294	0.048263	0.964377	1306	2	1.4276
GARS	2	0.73333	0.73326	0.992787	15758	0	0.9564	0.026322	0.048304	0.964377	1307	1	0.9564
NOL7	2	0.87497	0.87511	0.99356	18873	0	1.7093	0.026322	0.048304	0.964377	1308	1	1.7093
MYH1	2	0.8715	0.87159	0.99356	18801	0	1.6995	0.026322	0.048304	0.964377	1309	1	1.6995
hsa-mir-764	4	0.82393	0.82386	0.992787	17784	0	1.1611	0.02652	0.068097	0.964377	1310	3	1.1611
hsa-mir-4522	4	0.99232	0.99233	0.998906	21436	0	1.3359	0.02652	0.068097	0.964377	1311	3	1.3359
hsa-mir-4731	4	0.88405	0.88387	0.99356	19075	0	1.1713	0.026688	0.068473	0.964377	1312	2	1.1713
AKR1C4	2	0.97291	0.97309	0.998855	21016	0	1.3899	0.027093	0.049681	0.964377	1313	2	1.3899
NonTargetingControlGuideForHuman_0540	1	0.97288	0.9729	0.998855	21015	0	2.5773	0.027116	0.02704	0.964377	1314	1	2.5773
hsa-mir-6729	4	0.1941	0.32646	0.981018	6055	1	1.3775	0.027175	0.069498	0.964377	1315	3	1.3775
CT45A5	2	0.97269	0.97287	0.998855	21014	0	1.4346	0.027314	0.050068	0.964377	1316	2	1.4346
NonTargetingControlGuideForHuman_0303	1	0.97257	0.97259	0.998835	21013	0	2.5661	0.027425	0.027343	0.964377	1317	1	2.5661
RGS7BP	3	0.46339	0.512	0.981349	10651	1	0.24012	0.02761	0.067123	0.964377	1318	1	0.24012
C9orf78	3	0.96666	0.96673	0.998586	20855	0	0.9963	0.02761	0.067123	0.964377	1319	2	0.9963
SNTA1	3	0.57831	0.59433	0.983994	12777	1	0.53038	0.02761	0.067123	0.964377	1320	1	0.53038
GNMT	3	0.35455	0.44446	0.981349	9437	1	0.62628	0.02761	0.067123	0.964377	1321	1	0.62628
SDCCAG3	3	0.96954	0.96962	0.998586	20924	0	1.2512	0.02761	0.067123	0.964377	1322	2	1.2512
ZNF280A	3	0.81262	0.81238	0.992787	17548	0	0.80527	0.02761	0.067123	0.964377	1323	2	0.80527
HDAC3	3	0.55487	0.57643	0.983994	12282	1	1.2831	0.02761	0.067123	0.964377	1324	2	1.2831
WIPI2	3	0.70459	0.70448	0.992787	15144	1	0.15637	0.02761	0.067123	0.964377	1325	1	0.15637
SLC2A11	3	0.90966	0.90967	0.99356	19556	0	0.22477	0.02761	0.067123	0.964377	1326	1	0.22477
MYEOV	3	0.88973	0.88975	0.99356	19204	0	0.26894	0.02761	0.067123	0.964377	1327	1	0.26894
MFSD5	3	0.040783	0.097967	0.950076	1918	1	0.26041	0.02761	0.067123	0.964377	1328	1	0.26041
FAM196A	3	0.14943	0.24527	0.962237	5277	1	0.48896	0.02761	0.067123	0.964377	1329	1	0.48896
ITFG1	3	0.64279	0.64735	0.983994	14062	1	1.1298	0.02761	0.067123	0.964377	1330	2	1.1298
IGSF6	3	0.058178	0.12247	0.950076	2511	1	-0.54371	0.02761	0.067123	0.964377	1331	1	-0.54371
PCSK7	3	0.31384	0.42105	0.981349	8656	1	0.23779	0.02761	0.067123	0.964377	1332	1	0.23779
hsa-mir-141	3	0.68151	0.68209	0.992787	14645	1	0.803	0.02761	0.067123	0.964377	1333	2	0.803
ENGASE	3	0.35455	0.44446	0.981349	9243	1	0.22477	0.02761	0.067123	0.964377	1334	1	0.22477
TSPAN16	3	0.14943	0.24527	0.962237	5157	1	0.45142	0.02761	0.067123	0.964377	1335	1	0.45142
PDZD3	3	0.92566	0.92568	0.997551	19979	0	0.64858	0.02761	0.067123	0.964377	1336	1	0.64858
ARL2	3	0.73406	0.7339	0.992787	15766	0	0.64858	0.02761	0.067123	0.964377	1337	1	0.64858
STX8	3	0.19739	0.30783	0.962237	6085	1	-0.14985	0.02761	0.067123	0.964377	1338	1	-0.14985
HLA-DMA	3	0.947	0.94716	0.998584	20462	0	0.74379	0.02761	0.067123	0.964377	1339	2	0.74379
TMEM82	3	0.050308	0.11142	0.950076	2187	2	-2.4081	0.02761	0.067123	0.964377	1340	1	-2.4081
F11	3	0.83823	0.83814	0.992787	18112	0	1.1602	0.02761	0.067123	0.964377	1341	2	1.1602
PRCC	3	0.96404	0.96413	0.998586	20799	0	1.2512	0.02761	0.067123	0.964377	1342	2	1.2512
CCBL2	3	0.53421	0.56117	0.983994	11933	1	-0.95965	0.02761	0.067123	0.964377	1343	1	-0.95965
DOCK3	3	0.93118	0.93122	0.997551	20108	0	0.86206	0.02761	0.067123	0.964377	1344	2	0.86206
WFDC10A	3	0.08784	0.16306	0.950076	3410	1	1.3789	0.02761	0.067123	0.964377	1345	2	1.3789
SPTSSA	3	0.8102	0.80997	0.992787	17471	0	0.10725	0.02761	0.067123	0.964377	1346	1	0.10725
GREM1	3	0.94589	0.94603	0.998584	20437	0	0.64858	0.02761	0.067123	0.964377	1347	1	0.64858
ZNF146	3	0.75555	0.7555	0.992787	16278	0	0.15637	0.02761	0.067123	0.964377	1348	1	0.15637
ACTL6B	3	0.07674	0.14797	0.950076	3075	2	-0.54837	0.02761	0.067123	0.964377	1349	1	-0.54837
GHRL	3	0.77468	0.77463	0.992787	16703	0	-0.12422	0.02761	0.067123	0.964377	1350	1	-0.12422
POLR2E	3	0.35455	0.44446	0.981349	9325	1	0.27251	0.02761	0.067123	0.964377	1351	1	0.27251
SLC2A12	3	0.97406	0.97413	0.998855	21035	0	0.71746	0.02761	0.067123	0.964377	1352	2	0.71746
FBXO41	3	0.92759	0.92764	0.997551	20060	0	1.2736	0.02761	0.067123	0.964377	1353	2	1.2736
hsa-mir-938	3	0.57769	0.59384	0.983994	12764	1	1.2512	0.02761	0.067123	0.964377	1354	2	1.2512
FAM25A	3	0.87362	0.87373	0.99356	18845	0	1.2512	0.02761	0.067123	0.964377	1355	2	1.2512
CLEC3B	3	0.90966	0.90967	0.99356	19710	0	0.45142	0.02761	0.067123	0.964377	1356	1	0.45142
USP12	3	0.69936	0.69931	0.992787	15016	1	0.22477	0.02761	0.067123	0.964377	1357	1	0.22477
SERPINA12	3	0.97013	0.97021	0.998586	20941	0	1.1478	0.02761	0.067123	0.964377	1358	2	1.1478
BCL2L10	3	0.24809	0.37205	0.981018	7472	2	-0.636	0.02761	0.067123	0.964377	1359	1	-0.636
SF3B4	2	0.97217	0.97234	0.998625	20978	0	1.5713	0.027833	0.051	0.964377	1360	2	1.5713
C14orf142	2	0.9675	0.9677	0.998586	20874	0	1.9989	0.027871	0.051061	0.964377	1361	2	1.9989
NPAS2	2	0.53363	0.53421	0.983994	11924	1	1.1472	0.027871	0.051061	0.964377	1362	1	1.1472
hsa-mir-4662a	4	0.77477	0.77673	0.992787	16738	1	1.2091	0.028112	0.071516	0.964377	1363	2	1.2091
ZFAND2A	2	0.97183	0.97201	0.998586	20977	0	1.2929	0.028171	0.051597	0.964377	1364	2	1.2929
NonTargetingControlGuideForHuman_0201	1	0.97169	0.9717	0.998586	20976	0	2.5201	0.028311	0.028239	0.964377	1365	1	2.5201
C8orf44-SGK3	2	0.97124	0.97141	0.998586	20974	0	1.8303	0.028757	0.052644	0.964377	1366	2	1.8303
RPS15A	2	0.97124	0.97141	0.998586	20973	0	1.4819	0.028757	0.052644	0.964377	1367	2	1.4819
KRTAP10-4	2	0.97124	0.97141	0.998586	20975	0	1.2606	0.028757	0.052644	0.964377	1368	2	1.2606
hsa-mir-409	4	0.33265	0.47348	0.981349	8928	1	1.1199	0.028868	0.073162	0.964377	1369	3	1.1199
NonTargetingControlGuideForHuman_0279	1	0.971	0.97103	0.998586	20972	0	2.5434	0.029004	0.028915	0.964377	1370	1	2.5434
MAMLD1	3	0.83322	0.8331	0.992787	17966	0	1.6519	0.029139	0.069395	0.964377	1371	2	1.6519
SLC5A4	3	0.67306	0.67414	0.992787	14566	1	1.5914	0.029139	0.069395	0.964377	1372	2	1.5914
LIMCH1	3	0.70356	0.70347	0.992787	15124	1	1.6984	0.029139	0.069395	0.964377	1373	2	1.6984
AKAP1	3	0.85288	0.85284	0.992787	18428	0	1.5914	0.029139	0.069395	0.964377	1374	2	1.5914
RFPL3	3	0.54776	0.57114	0.983994	12182	1	1.6984	0.029139	0.069395	0.964377	1375	2	1.6984
PET112	3	0.35455	0.44446	0.981349	9210	1	1.6984	0.029139	0.069395	0.964377	1376	2	1.6984
ERVMER34-1	3	0.78892	0.78881	0.992787	17046	0	1.6984	0.029139	0.069395	0.964377	1377	2	1.6984
DHRS4	3	0.90966	0.90967	0.99356	19602	0	1.6984	0.029139	0.069395	0.964377	1378	2	1.6984
TRIM15	3	0.67306	0.67414	0.992787	14447	1	0.39366	0.029331	0.069678	0.964377	1379	1	0.39366
TAOK1	3	0.93382	0.9339	0.997752	20176	0	0.74379	0.029453	0.069864	0.964377	1380	2	0.74379
NonTargetingControlGuideForHuman_0734	1	0.97049	0.97055	0.998586	20954	0	2.5008	0.029513	0.029438	0.964377	1381	1	2.5008
FAM193B	3	0.64279	0.64735	0.983994	14050	1	1.5914	0.029522	0.069961	0.964377	1382	2	1.5914
hsa-mir-4754	4	0.048631	0.11719	0.950076	2152	2	-0.40405	0.029562	0.074694	0.964377	1383	2	-0.40405
hsa-mir-4262	4	0.98776	0.9878	0.998906	21317	0	1.2555	0.029562	0.074694	0.964377	1384	3	1.2555
hsa-mir-4711	4	0.79584	0.79603	0.992787	17136	1	1.2475	0.029562	0.074694	0.964377	1385	2	1.2475
NonTargetingControlGuideForHuman_0267	1	0.97037	0.97045	0.998586	20953	0	2.4044	0.02963	0.029556	0.964377	1386	1	2.4044
SIX1	3	0.78639	0.78628	0.992787	16948	0	1.6765	0.029684	0.070193	0.964377	1387	2	1.6765
ADCK3	3	0.7099	0.70976	0.992787	15247	1	1.6765	0.029684	0.070193	0.964377	1388	2	1.6765
RAB35	3	0.64279	0.64735	0.983994	14090	1	1.6765	0.029684	0.070193	0.964377	1389	2	1.6765
hsa-mir-3654	3	0.96839	0.96846	0.998586	20900	0	1.6765	0.029684	0.070193	0.964377	1390	2	1.6765
KRTAP2-1	3	0.96954	0.96962	0.998586	20928	0	1.6765	0.029684	0.070193	0.964377	1391	2	1.6765
PDS5A	2	0.97031	0.97049	0.998586	20946	0	1.2718	0.029691	0.054294	0.964377	1392	2	1.2718
TMEM8B	2	0.97031	0.97049	0.998586	20947	0	1.3592	0.029691	0.054294	0.964377	1393	2	1.3592
MEOX1	2	0.97031	0.97049	0.998586	20945	0	1.2718	0.029691	0.054294	0.964377	1394	2	1.2718
EIF3J	2	0.97031	0.97049	0.998586	20948	0	1.2624	0.029691	0.054294	0.964377	1395	2	1.2624
HBM	3	0.75955	0.75954	0.992787	16380	0	0.98876	0.029748	0.070302	0.964377	1396	2	0.98876
PAQR4	3	0.76809	0.76808	0.992787	16542	0	-0.011111	0.029748	0.070302	0.964377	1397	1	-0.011111
SLC6A7	3	0.26165	0.38916	0.981018	7840	1	0.13914	0.029748	0.070302	0.964377	1398	1	0.13914
GABRR2	3	0.025966	0.065801	0.89815	1459	2	-1.4638	0.029748	0.070302	0.964377	1399	1	-1.4638
MOCOS	3	0.90966	0.90967	0.99356	19697	0	1.0432	0.029748	0.070302	0.964377	1400	2	1.0432
PGBD4	3	0.89335	0.89338	0.99356	19271	0	1.016	0.029748	0.070302	0.964377	1401	2	1.016
PDZRN3	3	0.86229	0.86222	0.992787	18600	0	0.26041	0.029748	0.070302	0.964377	1402	1	0.26041
ELFN2	3	0.70865	0.7085	0.992787	15223	1	1.6633	0.029818	0.070401	0.964377	1403	2	1.6633
ADCY5	3	0.46339	0.512	0.981349	10835	1	1.6078	0.02992	0.070544	0.964377	1404	2	1.6078
hsa-mir-1298	4	0.87995	0.87984	0.99356	18985	0	1.0031	0.029972	0.075546	0.964377	1405	3	1.0031
FAM195B	3	0.71904	0.71883	0.992787	15462	0	1.5914	0.030009	0.070675	0.964377	1406	2	1.5914
VAV3	3	0.24071	0.36279	0.981018	7390	1	1.2814	0.030043	0.070728	0.964377	1407	2	1.2814
MMP14	3	0.8306	0.83047	0.992787	17914	0	1.6603	0.030092	0.070806	0.964377	1408	2	1.6603
BOLA1	2	0.96991	0.9701	0.998586	20940	0	1.3934	0.030093	0.05498	0.964377	1409	2	1.3934
KIAA0226	3	0.5834	0.59828	0.983994	12870	1	1.2638	0.030166	0.070927	0.964377	1410	2	1.2638
CEP170	3	0.94712	0.94728	0.998584	20466	0	0.62628	0.030166	0.070927	0.964377	1411	1	0.62628
hsa-mir-7641-1	2	0.67827	0.67825	0.992787	14606	0	1.3328	0.030193	0.055153	0.964377	1412	1	1.3328
NDC80	2	0.18309	0.24145	0.962237	5936	1	0.65209	0.030193	0.055153	0.964377	1413	1	0.65209
HMMR	2	0.73333	0.73326	0.992787	15729	0	0.85676	0.030193	0.055153	0.964377	1414	1	0.85676
ARF5	2	0.81774	0.81749	0.992787	17679	0	1.4853	0.030193	0.055153	0.964377	1415	1	1.4853
TAF10	2	0.929	0.92902	0.997551	20080	0	1.7718	0.030193	0.055153	0.964377	1416	2	1.7718
WNT1	2	0.79867	0.79834	0.992787	17259	0	1.4622	0.030193	0.055153	0.964377	1417	1	1.4622
ABCB7	2	0.93054	0.93058	0.997551	20093	0	1.804	0.030193	0.055153	0.964377	1418	2	1.804
HSPA14	2	0.49656	0.49903	0.981349	11359	1	1.1608	0.030193	0.055153	0.964377	1419	1	1.1608
OCSTAMP	2	0.84	0.83997	0.992787	18131	0	1.5102	0.030193	0.055153	0.964377	1420	1	1.5102
LAPTM4A	2	0.92269	0.92271	0.997551	19939	0	1.7569	0.030193	0.055153	0.964377	1421	2	1.7569
PYHIN1	3	0.89766	0.89773	0.99356	19394	0	0.62628	0.030239	0.071042	0.964377	1422	1	0.62628
ZNF676	2	0.96971	0.96992	0.998586	20938	0	1.2506	0.030287	0.055308	0.964377	1423	2	1.2506
CD300C	3	0.46339	0.512	0.981349	10692	1	0.15637	0.030288	0.071107	0.964377	1424	1	0.15637
NonTargetingControlGuideForHuman_0190	1	0.96969	0.96979	0.998586	20937	0	2.4644	0.030307	0.030195	0.964377	1425	1	2.4644
C16orf59	3	0.1151	0.1998	0.962237	4354	2	-1.1763	0.030338	0.07118	0.964377	1426	1	-1.1763
MRPS31	2	0.96958	0.96979	0.998586	20936	0	1.4473	0.030415	0.055541	0.964377	1427	2	1.4473
CYP27C1	2	0.9695	0.96971	0.998586	20918	0	1.4057	0.0305	0.055692	0.964377	1428	2	1.4057
FBN2	3	0.43308	0.49244	0.981349	10397	1	1.4552	0.030534	0.071461	0.964377	1429	2	1.4552
BMPER	3	0.83823	0.83814	0.992787	18060	0	0.19062	0.030534	0.071461	0.964377	1430	1	0.19062
CHRNA6	3	0.88522	0.88529	0.99356	19095	0	1.6603	0.030556	0.07149	0.964377	1431	2	1.6603
CCDC43	3	0.31797	0.4234	0.981349	8717	1	1.6603	0.030556	0.07149	0.964377	1432	2	1.6603
RASEF	3	0.73406	0.7339	0.992787	15854	0	1.6603	0.030556	0.07149	0.964377	1433	2	1.6603
HAUS2	3	0.82375	0.82364	0.992787	17769	0	1.6603	0.030556	0.07149	0.964377	1434	2	1.6603
ARHGAP40	3	0.76004	0.76004	0.992787	16391	0	1.5914	0.030556	0.07149	0.964377	1435	2	1.5914
GID8	3	0.64279	0.64735	0.983994	13745	1	1.6603	0.030556	0.07149	0.964377	1436	2	1.6603
CHST14	3	0.90966	0.90967	0.99356	19580	0	1.6603	0.030556	0.07149	0.964377	1437	2	1.6603
UBL7	3	0.92759	0.92764	0.997551	20025	0	1.5914	0.030556	0.07149	0.964377	1438	2	1.5914
SPATA5	3	0.67306	0.67414	0.992787	14480	1	1.6603	0.030556	0.07149	0.964377	1439	2	1.6603
ANGPTL1	3	0.46339	0.512	0.981349	10753	1	1.6603	0.030556	0.07149	0.964377	1440	2	1.6603
CT45A2	1	0.96943	0.96953	0.998586	20917	0	2.4622	0.030566	0.030444	0.964377	1441	1	2.4622
MSTN	3	0.73724	0.73715	0.992787	15874	0	-0.48117	0.030632	0.071608	0.964377	1442	1	-0.48117
hsa-mir-4737	4	0.71282	0.72676	0.992787	15306	1	0.92279	0.030683	0.077081	0.964377	1443	2	0.92279
hsa-mir-183	4	0.84562	0.84541	0.992787	18247	0	0.035943	0.030683	0.077081	0.964377	1444	1	0.035943
hsa-mir-4420	4	0.088024	0.19274	0.962237	3484	2	-0.25476	0.030683	0.077081	0.964377	1445	1	-0.25476
hsa-mir-6512	4	0.8409	0.84069	0.992787	18136	0	1.3337	0.030738	0.077195	0.964377	1446	3	1.3337
hsa-mir-602	4	0.94943	0.94928	0.998586	20508	0	0.99774	0.030738	0.077195	0.964377	1447	3	0.99774
SLC6A8	3	0.35455	0.44446	0.981349	9433	1	0.15637	0.030779	0.071831	0.964377	1448	1	0.15637
GPD2	3	0.90966	0.90967	0.99356	19700	0	0.5114	0.030779	0.071831	0.964377	1449	1	0.5114
hsa-mir-127	4	0.78811	0.78878	0.992787	16967	1	1.0617	0.031044	0.077857	0.964377	1450	2	1.0617
PRKAB1	2	0.96894	0.96916	0.998586	20915	0	1.4296	0.03106	0.056693	0.964377	1451	2	1.4296
DDX41	3	0.86229	0.86222	0.992787	18567	0	1.5914	0.031074	0.072257	0.964377	1452	2	1.5914
MAP3K11	3	0.031785	0.079256	0.950076	1631	1	0.37779	0.031123	0.07233	0.964377	1453	1	0.37779
ZNF749	2	0.96884	0.96906	0.998586	20914	0	1.5049	0.031157	0.056868	0.964377	1454	2	1.5049
PHLDA2	3	0.87814	0.87823	0.99356	18963	0	1.2512	0.031172	0.072407	0.964377	1455	2	1.2512
KRT17	1	0.96868	0.96878	0.998586	20911	0	2.4112	0.031318	0.031213	0.964377	1456	1	2.4112
DEFB107B	1	0.96868	0.96878	0.998586	20912	0	2.4112	0.031318	0.031213	0.964377	1457	1	2.4112
METTL17	3	0.55487	0.57643	0.983994	12312	1	1.6459	0.031411	0.072756	0.964377	1458	2	1.6459
PARP15	3	0.79877	0.79859	0.992787	17273	0	1.6459	0.031411	0.072756	0.964377	1459	2	1.6459
LRRC27	3	0.46339	0.512	0.981349	10945	1	1.6459	0.031411	0.072756	0.964377	1460	2	1.6459
APCS	2	0.96855	0.96877	0.998586	20903	0	1.2238	0.031449	0.0574	0.964377	1461	2	1.2238
ATP6V1G1	2	0.96855	0.96877	0.998586	20904	0	1.6737	0.031449	0.0574	0.964377	1462	2	1.6737
FOLR1	3	0.64279	0.64735	0.983994	13671	1	1.5417	0.031602	0.073029	0.964377	1463	2	1.5417
ZNF81	3	0.55487	0.57643	0.983994	12326	1	1.5451	0.031616	0.073046	0.964377	1464	2	1.5451
GNG11	3	0.19739	0.30783	0.962237	6295	1	-0.4481	0.031663	0.073112	0.964377	1465	1	-0.4481
NCOA1	3	0.73051	0.73038	0.992787	15638	0	0.23779	0.031663	0.073112	0.964377	1466	1	0.23779
NEU3	3	0.014278	0.037542	0.872764	795	2	-2.8995	0.031663	0.073112	0.964377	1467	1	-2.8995
ASB9	3	0.64279	0.64735	0.983994	13978	1	0.84003	0.031663	0.073112	0.964377	1468	2	0.84003
PRSS42	3	0.89085	0.89088	0.99356	19227	0	0.23779	0.031663	0.073112	0.964377	1469	1	0.23779
DSP	3	0.83339	0.83328	0.992787	17972	0	0.80527	0.031663	0.073112	0.964377	1470	2	0.80527
IL17REL	3	0.90966	0.90967	0.99356	19726	0	0.40391	0.031663	0.073112	0.964377	1471	1	0.40391
KCNK4	3	0.014278	0.037542	0.872764	826	2	-2.8995	0.031663	0.073112	0.964377	1472	1	-2.8995
SPATA20	3	0.67306	0.67414	0.992787	14482	1	-0.11771	0.031663	0.073112	0.964377	1473	1	-0.11771
GRIN2A	3	0.35455	0.44446	0.981349	9141	1	-0.17303	0.031663	0.073112	0.964377	1474	1	-0.17303
hsa-mir-571	3	0.96681	0.96689	0.998586	20863	0	1.5752	0.031712	0.073192	0.964377	1475	2	1.5752
hsa-mir-3659	4	0.91998	0.91988	0.997551	19848	0	1.4116	0.031729	0.079305	0.964377	1476	3	1.4116
CHSY3	3	0.72891	0.72878	0.992787	15620	0	1.5545	0.031745	0.073242	0.964377	1477	2	1.5545
DMRTC1B	2	0.96824	0.96846	0.998586	20895	0	1.7297	0.031755	0.057914	0.964377	1478	2	1.7297
EIF2S1	2	0.96824	0.96846	0.998586	20896	0	1.3542	0.031755	0.057914	0.964377	1479	2	1.3542
BRINP2	2	0.96824	0.96846	0.998586	20894	0	1.3786	0.031755	0.057914	0.964377	1480	2	1.3786
ATG13	3	0.35455	0.44446	0.981349	9438	1	1.6062	0.031836	0.073374	0.964377	1481	2	1.6062
SLC9A6	3	0.95933	0.95948	0.998586	20710	0	1.6062	0.031836	0.073374	0.964377	1482	2	1.6062
GPR113	3	0.64279	0.64735	0.983994	13665	1	1.6062	0.031836	0.073374	0.964377	1483	2	1.6062
NPW	3	0.92759	0.92764	0.997551	20051	0	1.6062	0.031836	0.073374	0.964377	1484	2	1.6062
MRPL46	3	0.46339	0.512	0.981349	10638	1	1.5613	0.031936	0.073523	0.964377	1485	2	1.5613
IKBKE	2	0.96798	0.96819	0.998586	20891	0	1.9058	0.032021	0.058357	0.964377	1486	2	1.9058
TSC2	3	0.92759	0.92764	0.997551	20057	0	1.5845	0.032028	0.073662	0.964377	1487	2	1.5845
MSTO1	3	0.024507	0.062382	0.89815	1317	1	1.5845	0.032028	0.073662	0.964377	1488	2	1.5845
GOLGA4	3	0.95793	0.95809	0.998586	20679	0	1.5815	0.0322	0.073919	0.964377	1489	2	1.5815
FEV	3	0.84204	0.84196	0.992787	18152	0	1.6053	0.0322	0.073919	0.964377	1490	2	1.6053
ATP9A	3	0.14943	0.24527	0.962237	5278	1	1.6053	0.0322	0.073919	0.964377	1491	2	1.6053
BTBD3	3	0.94473	0.94486	0.998584	20413	0	1.6053	0.0322	0.073919	0.964377	1492	2	1.6053
ASB7	3	0.94043	0.94053	0.99798	20311	0	1.6053	0.0322	0.073919	0.964377	1493	2	1.6053
PAK6	3	0.23173	0.35143	0.981018	7213	1	1.6053	0.0322	0.073919	0.964377	1494	2	1.6053
GSTM5	3	0.19739	0.30783	0.962237	6148	1	0.41635	0.032227	0.073957	0.964377	1495	1	0.41635
FUT7	2	0.96777	0.96798	0.998586	20890	0	1.7946	0.03223	0.05873	0.964377	1496	2	1.7946
PSAT1	2	0.96775	0.96795	0.998586	20889	0	1.7605	0.032254	0.05878	0.964377	1497	2	1.7605
SPESP1	2	0.44899	0.45551	0.981349	10542	1	1.0083	0.032297	0.058854	0.964377	1498	1	1.0083
DHRS4L2	2	0.96765	0.96785	0.998586	20875	0	1.7832	0.032354	0.058951	0.964377	1499	2	1.7832
RUVBL1	3	0.67306	0.67414	0.992787	14463	1	1.5651	0.032412	0.074241	0.964377	1500	2	1.5651
PDZK1IP1	3	0.56535	0.58437	0.983994	12538	1	1.5651	0.032412	0.074241	0.964377	1501	2	1.5651
CKS2	3	0.46339	0.512	0.981349	10708	1	-0.556	0.032423	0.074257	0.964377	1502	1	-0.556
hsa-mir-106b	4	0.33265	0.47348	0.981349	8926	1	0.69286	0.032426	0.080795	0.964377	1503	2	0.69286
ALPL	3	0.42173	0.48533	0.981349	10251	1	1.5798	0.032514	0.074388	0.964377	1504	2	1.5798
BLZF1	3	0.84955	0.8495	0.992787	18344	0	1.5798	0.032514	0.074388	0.964377	1505	2	1.5798
FBXW8	3	0.81751	0.8173	0.992787	17631	0	0.81602	0.032521	0.074403	0.964377	1506	2	0.81602
hsa-mir-1266	4	0.4422	0.57367	0.983994	10487	1	1.0533	0.032562	0.081103	0.964377	1507	3	1.0533
hsa-mir-6745	4	0.66013	0.69046	0.992787	14307	1	1.2901	0.032562	0.081103	0.964377	1508	3	1.2901
ZFP106	3	0.83052	0.83037	0.992787	17912	0	0.22477	0.032619	0.074535	0.964377	1509	1	0.22477
GSTO2	3	0.76322	0.7632	0.992787	16449	0	0.021472	0.032693	0.074647	0.964377	1510	1	0.021472
FOXI1	3	0.82891	0.82871	0.992787	17895	0	0.13914	0.032742	0.074718	0.964377	1511	1	0.13914
ARMC1	2	0.96719	0.96741	0.998586	20872	0	1.8445	0.032806	0.059722	0.964377	1512	2	1.8445
MC3R	2	0.96719	0.96741	0.998586	20873	0	1.5967	0.032806	0.059722	0.964377	1513	2	1.5967
TSC22D2	3	0.46339	0.512	0.981349	10666	1	1.6038	0.032824	0.074839	0.964377	1514	2	1.6038
GAS2L3	3	0.70616	0.70605	0.992787	15176	1	1.6038	0.032824	0.074839	0.964377	1515	2	1.6038
RTN4RL1	3	0.59942	0.61113	0.983994	13131	1	1.6038	0.032824	0.074839	0.964377	1516	2	1.6038
GPR55	3	0.95394	0.95417	0.998586	20598	0	1.6038	0.032824	0.074839	0.964377	1517	2	1.6038
TRA2B	3	0.052629	0.11468	0.950076	2373	1	1.6038	0.032824	0.074839	0.964377	1518	2	1.6038
CTC1	3	0.8713	0.87134	0.99356	18786	0	1.6038	0.032824	0.074839	0.964377	1519	2	1.6038
GRID1	3	0.95709	0.95729	0.998586	20661	0	1.6038	0.032824	0.074839	0.964377	1520	2	1.6038
MYL10	3	0.96954	0.96962	0.998586	20920	0	1.6038	0.032824	0.074839	0.964377	1521	2	1.6038
KRT39	3	0.9735	0.97356	0.998855	21022	0	1.6038	0.032824	0.074839	0.964377	1522	2	1.6038
hsa-mir-4505	4	0.91186	0.91166	0.995229	19768	0	1.2962	0.032901	0.081827	0.964377	1523	3	1.2962
hsa-mir-4458	4	0.87857	0.87842	0.99356	18976	0	0.94589	0.032944	0.081919	0.964377	1524	2	0.94589
TGFB2	3	0.31384	0.42105	0.981349	8653	1	1.6008	0.033673	0.076085	0.964377	1525	2	1.6008
ZNF829	3	0.14943	0.24527	0.962237	5270	1	1.6008	0.033673	0.076085	0.964377	1526	2	1.6008
BCLAF1	3	0.001603	0.00453	0.827985	100	1	1.5914	0.033673	0.076085	0.964377	1527	2	1.5914
SLC22A17	3	0.86229	0.86222	0.992787	18696	0	1.6008	0.033673	0.076085	0.964377	1528	2	1.6008
ABCG1	3	0.76322	0.7632	0.992787	16465	0	1.6008	0.033673	0.076085	0.964377	1529	2	1.6008
CCDC175	3	0.90058	0.90065	0.99356	19451	0	1.6008	0.033673	0.076085	0.964377	1530	2	1.6008
SLC17A2	3	0.77468	0.77463	0.992787	16687	0	1.6008	0.033673	0.076085	0.964377	1531	2	1.6008
ARFGAP2	3	0.73051	0.73038	0.992787	15641	0	1.6008	0.033673	0.076085	0.964377	1532	2	1.6008
WRAP53	3	0.64279	0.64735	0.983994	14013	1	1.6008	0.033673	0.076085	0.964377	1533	2	1.6008
C20orf112	3	0.93382	0.9339	0.997752	20179	0	1.6008	0.033673	0.076085	0.964377	1534	2	1.6008
CEBPG	3	0.46339	0.512	0.981349	11071	1	1.6008	0.033673	0.076085	0.964377	1535	2	1.6008
BNIP1	3	0.7148	0.71458	0.992787	15331	0	1.6008	0.033673	0.076085	0.964377	1536	2	1.6008
hsa-mir-4279	3	0.76609	0.76607	0.992787	16478	0	1.6008	0.033673	0.076085	0.964377	1537	2	1.6008
C6orf203	3	0.38754	0.46422	0.981349	9741	1	1.6008	0.033673	0.076085	0.964377	1538	2	1.6008
CAV2	3	0.41621	0.48187	0.981349	10131	1	1.6008	0.033673	0.076085	0.964377	1539	2	1.6008
TMEM178B	3	0.75834	0.75833	0.992787	16350	0	1.6008	0.033673	0.076085	0.964377	1540	2	1.6008
DYNC1I1	2	0.3059	0.33539	0.981018	8563	1	0.7718	0.033727	0.061346	0.964377	1541	1	0.7718
AP1S2	2	0.25314	0.2942	0.962237	7624	1	0.19826	0.033727	0.061346	0.964377	1542	1	0.19826
PHB2	2	0.84748	0.84741	0.992787	18279	0	1.5339	0.033727	0.061346	0.964377	1543	1	1.5339
CDK1	2	0.9082	0.90822	0.99356	19484	0	1.7266	0.033727	0.061346	0.964377	1544	1	1.7266
hsa-mir-885	4	0.14857	0.27772	0.962237	4995	1	-0.17059	0.03378	0.083711	0.964377	1545	1	-0.17059
NCF4	1	0.96605	0.96622	0.998586	20850	0	2.2964	0.033949	0.033875	0.964377	1546	1	2.2964
NonTargetingControlGuideForHuman_0692	1	0.96605	0.96622	0.998586	20846	0	2.2964	0.033949	0.033875	0.964377	1547	1	2.2964
SCN4A	1	0.96605	0.96622	0.998586	20852	0	2.2964	0.033949	0.033875	0.964377	1548	1	2.2964
hsa-mir-566	1	0.96605	0.96622	0.998586	20851	0	2.2964	0.033949	0.033875	0.964377	1549	1	2.2964
NonTargetingControlGuideForHuman_0390	1	0.96605	0.96622	0.998586	20848	0	2.2964	0.033949	0.033875	0.964377	1550	1	2.2964
F8A3	1	0.96605	0.96622	0.998586	20844	0	2.2964	0.033949	0.033875	0.964377	1551	1	2.2964
NonTargetingControlGuideForHuman_0522	1	0.96605	0.96622	0.998586	20845	0	2.2964	0.033949	0.033875	0.964377	1552	1	2.2964
NonTargetingControlGuideForHuman_0291	1	0.96605	0.96622	0.998586	20847	0	2.2964	0.033949	0.033875	0.964377	1553	1	2.2964
CXCL12	1	0.96605	0.96622	0.998586	20849	0	2.2964	0.033949	0.033875	0.964377	1554	1	2.2964
IFIH1	2	0.96584	0.96607	0.998586	20843	0	1.5862	0.034163	0.062112	0.964377	1555	2	1.5862
MTIF2	2	0.96584	0.96607	0.998586	20841	0	1.3213	0.034163	0.062112	0.964377	1556	2	1.3213
GSPT1	2	0.96584	0.96607	0.998586	20842	0	1.5072	0.034163	0.062112	0.964377	1557	2	1.5072
hsa-mir-5186	4	0.56394	0.6334	0.983994	12496	1	0.46552	0.034236	0.084695	0.964377	1558	2	0.46552
TOR4A	3	0.89947	0.89955	0.99356	19428	0	1.5575	0.034433	0.077217	0.964377	1559	2	1.5575
EMB	3	0.86229	0.86222	0.992787	18573	0	1.5575	0.034433	0.077217	0.964377	1560	2	1.5575
NDUFB6	3	0.95192	0.95213	0.998586	20557	0	1.573	0.034592	0.077456	0.964377	1561	2	1.573
OR52B6	3	0.42674	0.48845	0.981349	10319	1	1.573	0.034592	0.077456	0.964377	1562	2	1.573
DUSP7	3	0.936	0.9361	0.997775	20216	0	1.573	0.034592	0.077456	0.964377	1563	2	1.573
PRKAG2	3	0.85307	0.85304	0.992787	18430	0	1.573	0.034592	0.077456	0.964377	1564	2	1.573
MRPL13	3	0.46339	0.512	0.981349	10872	1	1.573	0.034592	0.077456	0.964377	1565	2	1.573
GDF9	3	0.95579	0.95598	0.998586	20627	0	1.573	0.034592	0.077456	0.964377	1566	2	1.573
AHI1	2	0.86017	0.86016	0.992787	18457	0	1.5861	0.034679	0.062977	0.964377	1567	1	1.5861
XPA	2	0.25314	0.2942	0.962237	7581	1	0.8125	0.034679	0.062977	0.964377	1568	1	0.8125
SI	3	0.74809	0.74808	0.992787	16072	0	1.5197	0.034791	0.077735	0.964377	1569	2	1.5197
MCTP2	3	0.86229	0.86222	0.992787	18541	0	1.5383	0.034831	0.077798	0.964377	1570	2	1.5383
FZD6	2	0.96492	0.96513	0.998586	20813	0	1.2193	0.03508	0.063689	0.964377	1571	2	1.2193
TFAP2E	2	0.79867	0.79834	0.992787	17262	0	1.469	0.035172	0.063844	0.964377	1572	1	1.469
SLC22A12	3	0.96573	0.96579	0.998586	20827	0	1.5622	0.035256	0.078437	0.964377	1573	2	1.5622
SALL4	3	0.11364	0.19783	0.962237	4312	1	1.5622	0.035256	0.078437	0.964377	1574	2	1.5622
TSPAN15	3	0.92759	0.92764	0.997551	20036	0	1.5622	0.035256	0.078437	0.964377	1575	2	1.5622
C1orf216	3	0.936	0.9361	0.997775	20227	0	1.5622	0.035256	0.078437	0.964377	1576	2	1.5622
KRTAP6-1	3	0.69627	0.69627	0.992787	14966	1	1.1478	0.035337	0.078553	0.964377	1577	2	1.1478
SLC22A7	3	0.86229	0.86222	0.992787	18562	0	0.95447	0.035337	0.078553	0.964377	1578	2	0.95447
SKA1	3	0.74809	0.74808	0.992787	16137	0	0.023002	0.035337	0.078553	0.964377	1579	1	0.023002
GCDH	3	0.69627	0.69627	0.992787	14944	1	-0.067609	0.035337	0.078553	0.964377	1580	1	-0.067609
ZNF585A	3	0.84378	0.84375	0.992787	18211	0	0.92192	0.035337	0.078553	0.964377	1581	2	0.92192
C6orf132	3	0.35455	0.44446	0.981349	9333	1	0.53211	0.035337	0.078553	0.964377	1582	1	0.53211
DYRK3	3	0.23787	0.35921	0.981018	7353	2	-0.59378	0.035337	0.078553	0.964377	1583	1	-0.59378
GFRA3	3	0.93382	0.9339	0.997752	20185	0	0.62628	0.035337	0.078553	0.964377	1584	1	0.62628
PTPRE	3	0.67306	0.67414	0.992787	14498	1	0.42619	0.035337	0.078553	0.964377	1585	1	0.42619
FZD1	3	0.018703	0.048415	0.89815	1037	1	1.3491	0.035337	0.078553	0.964377	1586	2	1.3491
FUNDC2	3	0.23013	0.34934	0.981018	7105	2	-0.54837	0.035337	0.078553	0.964377	1587	1	-0.54837
EIF1	3	0.28646	0.40571	0.981349	8286	1	0.15637	0.035337	0.078553	0.964377	1588	1	0.15637
NUDT3	3	0.22028	0.33698	0.981018	6892	1	0.15637	0.035337	0.078553	0.964377	1589	1	0.15637
NDUFS8	3	0.64279	0.64735	0.983994	13726	1	0.80527	0.035337	0.078553	0.964377	1590	2	0.80527
LOC256021	3	0.43167	0.49156	0.981349	10371	1	0.39366	0.035337	0.078553	0.964377	1591	1	0.39366
NAGK	3	0.092176	0.16893	0.950076	3654	2	-0.8701	0.035337	0.078553	0.964377	1592	1	-0.8701
NUTM2A	3	0.35455	0.44446	0.981349	9106	1	-1.0544	0.035337	0.078553	0.964377	1593	1	-1.0544
WNT3A	3	0.43029	0.4907	0.981349	10349	1	0.98135	0.035337	0.078553	0.964377	1594	2	0.98135
ALKBH3	3	0.23173	0.35143	0.981018	7211	1	0.17027	0.035337	0.078553	0.964377	1595	1	0.17027
LILRA2	3	0.95456	0.95477	0.998586	20617	0	0.98876	0.035337	0.078553	0.964377	1596	2	0.98876
hsa-mir-208b	3	0.90966	0.90967	0.99356	19712	0	0.86206	0.035337	0.078553	0.964377	1597	2	0.86206
WDR82	3	0.69231	0.69236	0.992787	14913	1	-0.2536	0.035337	0.078553	0.964377	1598	1	-0.2536
NSUN6	3	0.67306	0.67414	0.992787	14555	1	1.2512	0.035337	0.078553	0.964377	1599	2	1.2512
ST6GALNAC3	3	0.79978	0.79959	0.992787	17292	0	0.61581	0.035337	0.078553	0.964377	1600	1	0.61581
HMOX2	3	0.95333	0.95356	0.998586	20585	0	0.51097	0.035337	0.078553	0.964377	1601	1	0.51097
NR2F2	3	0.88522	0.88529	0.99356	19117	0	1.2512	0.035337	0.078553	0.964377	1602	2	1.2512
ERGIC3	3	0.54215	0.56699	0.983994	12093	1	1.1038	0.035337	0.078553	0.964377	1603	2	1.1038
ZNHIT3	3	0.59942	0.61113	0.983994	13147	1	-0.40507	0.035337	0.078553	0.964377	1604	1	-0.40507
FAM96A	3	0.90966	0.90967	0.99356	19592	0	0.57356	0.035337	0.078553	0.964377	1605	1	0.57356
ATRX	3	0.67306	0.67414	0.992787	14438	1	0.16183	0.035337	0.078553	0.964377	1606	1	0.16183
MSANTD4	3	0.56535	0.58437	0.983994	12512	1	0.89987	0.035337	0.078553	0.964377	1607	2	0.89987
DPPA3	3	0.90966	0.90967	0.99356	19550	0	1.016	0.035337	0.078553	0.964377	1608	2	1.016
KLHL23	3	0.97036	0.97043	0.998586	20951	0	1.1178	0.035337	0.078553	0.964377	1609	2	1.1178
RABL5	3	0.22028	0.33698	0.981018	6919	1	-0.045148	0.035337	0.078553	0.964377	1610	1	-0.045148
ZNF521	3	0.77468	0.77463	0.992787	16644	0	0.51097	0.035337	0.078553	0.964377	1611	1	0.51097
ASIC3	3	0.73051	0.73038	0.992787	15637	0	0.091722	0.035337	0.078553	0.964377	1612	1	0.091722
MTHFD2L	3	0.64279	0.64735	0.983994	13751	1	0.59514	0.035337	0.078553	0.964377	1613	1	0.59514
U2AF2	3	0.050308	0.11142	0.950076	2233	2	-1.8832	0.035337	0.078553	0.964377	1614	1	-1.8832
SH3PXD2B	3	0.50327	0.53912	0.983994	11484	1	0.12474	0.035337	0.078553	0.964377	1615	1	0.12474
MCTP1	3	0.96718	0.96726	0.998586	20871	0	0.67629	0.035337	0.078553	0.964377	1616	1	0.67629
OTX2	3	0.092176	0.16893	0.950076	3527	2	-2.0809	0.035337	0.078553	0.964377	1617	1	-2.0809
EPT1	3	0.53421	0.56117	0.983994	11946	1	-0.38446	0.035337	0.078553	0.964377	1618	1	-0.38446
RBFOX1	3	0.018703	0.048415	0.89815	1014	2	-0.8701	0.035337	0.078553	0.964377	1619	1	-0.8701
hsa-mir-382	3	0.017277	0.044911	0.89815	947	2	-1.9801	0.035337	0.078553	0.964377	1620	1	-1.9801
INPP5E	3	0.6077	0.61783	0.983994	13324	1	0.24635	0.035337	0.078553	0.964377	1621	1	0.24635
GGT6	3	0.59216	0.60525	0.983994	13027	1	0.26894	0.035337	0.078553	0.964377	1622	1	0.26894
CTSL2	3	0.018703	0.048415	0.89815	1043	1	-0.41877	0.035337	0.078553	0.964377	1623	1	-0.41877
DUSP8	3	0.70745	0.70728	0.992787	15199	1	0.15637	0.035337	0.078553	0.964377	1624	1	0.15637
VDAC1	3	0.020039	0.051656	0.89815	1101	2	-1.7948	0.035337	0.078553	0.964377	1625	1	-1.7948
C12orf73	3	0.64279	0.64735	0.983994	13901	1	0.46608	0.035337	0.078553	0.964377	1626	1	0.46608
RBM5	3	0.53421	0.56117	0.983994	11963	1	0.55706	0.035337	0.078553	0.964377	1627	1	0.55706
PABPC1	3	0.95579	0.95598	0.998586	20633	0	0.84003	0.035337	0.078553	0.964377	1628	2	0.84003
TMED5	3	0.24809	0.37205	0.981018	7470	2	-0.636	0.035337	0.078553	0.964377	1629	1	-0.636
SFRP4	3	0.40325	0.47377	0.981349	9980	1	0.22477	0.035337	0.078553	0.964377	1630	1	0.22477
ERMN	3	0.82891	0.82871	0.992787	17878	0	0.20261	0.035337	0.078553	0.964377	1631	1	0.20261
ZNF44	3	0.14943	0.24527	0.962237	5121	1	-0.028728	0.035337	0.078553	0.964377	1632	1	-0.028728
GALNT6	3	0.17025	0.27263	0.962237	5664	1	0.15637	0.035337	0.078553	0.964377	1633	1	0.15637
OR10G9	3	0.26165	0.38916	0.981018	8064	1	-0.091718	0.035337	0.078553	0.964377	1634	1	-0.091718
KLHL34	3	0.22553	0.34359	0.981018	7042	1	0.72843	0.035337	0.078553	0.964377	1635	2	0.72843
PIGL	3	0.14943	0.24527	0.962237	5169	1	0.64244	0.035337	0.078553	0.964377	1636	1	0.64244
WISP1	3	0.08784	0.16306	0.950076	3281	1	1.1076	0.035337	0.078553	0.964377	1637	2	1.1076
JMJD8	2	0.96456	0.96477	0.998586	20811	0	1.4871	0.035441	0.06432	0.964377	1638	2	1.4871
MYO1E	2	0.96456	0.96477	0.998586	20810	0	1.5363	0.035441	0.06432	0.964377	1639	2	1.5363
CCDC171	3	0.82891	0.82871	0.992787	17893	0	1.5072	0.035607	0.078957	0.964377	1640	2	1.5072
TRIP4	3	0.95579	0.95598	0.998586	20635	0	1.5249	0.035718	0.079114	0.964377	1641	2	1.5249
RAI14	3	0.9392	0.93934	0.99798	20278	0	1.5249	0.035718	0.079114	0.964377	1642	2	1.5249
C16orf72	3	0.88269	0.88276	0.99356	19037	0	1.4943	0.035824	0.079256	0.964377	1643	2	1.4943
hsa-mir-7110	4	0.93959	0.93947	0.99798	20297	0	1.33	0.03622	0.088858	0.964377	1644	3	1.33
SLC22A10	2	0.96374	0.96396	0.998586	20796	0	1.7071	0.03626	0.065759	0.964377	1645	2	1.7071
TSACC	2	0.96374	0.96396	0.998586	20797	0	1.4932	0.03626	0.065759	0.964377	1646	2	1.4932
AFTPH	3	0.80678	0.80656	0.992787	17442	0	1.5425	0.036417	0.080129	0.964377	1647	2	1.5425
TEX19	3	0.86229	0.86222	0.992787	18491	0	1.5425	0.036417	0.080129	0.964377	1648	2	1.5425
HES1	3	0.87503	0.87514	0.99356	18882	0	1.5425	0.036417	0.080129	0.964377	1649	2	1.5425
TNIK	3	0.64279	0.64735	0.983994	13673	1	1.5425	0.036417	0.080129	0.964377	1650	2	1.5425
FAM81B	3	0.14943	0.24527	0.962237	5181	1	1.5425	0.036417	0.080129	0.964377	1651	2	1.5425
PLA2G16	3	0.6077	0.61783	0.983994	13317	1	1.5425	0.036417	0.080129	0.964377	1652	2	1.5425
KANSL1	3	0.67306	0.67414	0.992787	14488	1	1.5425	0.036417	0.080129	0.964377	1653	2	1.5425
RBP4	3	0.9392	0.93934	0.99798	20289	0	1.5425	0.036417	0.080129	0.964377	1654	2	1.5425
PDSS2	3	0.81751	0.8173	0.992787	17596	0	1.5425	0.036417	0.080129	0.964377	1655	2	1.5425
ECI1	3	0.12831	0.21741	0.962237	4590	1	1.5425	0.036417	0.080129	0.964377	1656	2	1.5425
LTA	3	0.41944	0.4839	0.981349	10210	1	1.5425	0.036417	0.080129	0.964377	1657	2	1.5425
CIAPIN1	3	0.90966	0.90967	0.99356	19623	0	1.5425	0.036417	0.080129	0.964377	1658	2	1.5425
FYN	3	0.76322	0.7632	0.992787	16459	0	1.5425	0.036417	0.080129	0.964377	1659	2	1.5425
CMSS1	3	0.066772	0.13428	0.950076	2839	1	1.5425	0.036417	0.080129	0.964377	1660	2	1.5425
ADPRHL2	3	0.52777	0.5565	0.983994	11861	1	1.5425	0.036417	0.080129	0.964377	1661	2	1.5425
GSTO1	3	0.066772	0.13428	0.950076	2764	1	1.5425	0.036417	0.080129	0.964377	1662	2	1.5425
USP16	3	0.75333	0.75323	0.992787	16220	0	1.5425	0.036417	0.080129	0.964377	1663	2	1.5425
hsa-mir-934	4	0.0027705	0.0099127	0.827985	180	3	-1.3585	0.036643	0.089769	0.964377	1664	1	-1.3585
hsa-mir-1244-1	4	0.016942	0.051768	0.89815	939	3	-1.2718	0.036643	0.089769	0.964377	1665	1	-1.2718
NonTargetingControlGuideForHuman_0327	1	0.96309	0.96324	0.998586	20784	0	2.3906	0.036906	0.036835	0.964377	1666	1	2.3906
NonTargetingControlGuideForHuman_0145	1	0.96288	0.96303	0.998586	20783	0	2.3538	0.037124	0.037058	0.964377	1667	1	2.3538
PAN2	2	0.96283	0.96305	0.998586	20782	0	1.2185	0.037173	0.067364	0.964377	1668	2	1.2185
ZNF709	3	0.64279	0.64735	0.983994	14160	1	1.5304	0.03721	0.081302	0.964377	1669	2	1.5304
MTCP1	3	0.82891	0.82871	0.992787	17887	0	1.5304	0.03721	0.081302	0.964377	1670	2	1.5304
FBXO9	3	0.3068	0.41707	0.981349	8583	1	1.5304	0.03721	0.081302	0.964377	1671	2	1.5304
CA4	3	0.89085	0.89088	0.99356	19226	0	1.5304	0.03721	0.081302	0.964377	1672	2	1.5304
ZNF212	3	0.936	0.9361	0.997775	20230	0	1.5304	0.03721	0.081302	0.964377	1673	2	1.5304
CCDC68	3	0.90966	0.90967	0.99356	19713	0	1.5304	0.03721	0.081302	0.964377	1674	2	1.5304
PSCA	3	0.50327	0.53912	0.983994	11544	1	1.5304	0.03721	0.081302	0.964377	1675	2	1.5304
SIRPA	3	0.97219	0.97226	0.998586	21009	0	1.5304	0.03721	0.081302	0.964377	1676	2	1.5304
CSGALNACT1	3	0.7118	0.71164	0.992787	15290	0	1.5304	0.03721	0.081302	0.964377	1677	2	1.5304
NonTargetingControlGuideForHuman_0094	1	0.96253	0.96269	0.998586	20777	0	2.3808	0.037466	0.037393	0.964377	1678	1	2.3808
LOC100287177	1	0.96253	0.96269	0.998586	20776	0	2.3808	0.037466	0.037393	0.964377	1679	1	2.3808
SIPA1L1	3	0.53974	0.56525	0.983994	12061	1	1.5064	0.037513	0.081753	0.964377	1680	2	1.5064
THBS4	2	0.96248	0.96271	0.998586	20774	0	1.8398	0.037515	0.067945	0.964377	1681	2	1.8398
ZDHHC6	2	0.96248	0.96271	0.998586	20775	0	1.4624	0.037515	0.067945	0.964377	1682	2	1.4624
OR2L5	3	0.9735	0.97356	0.998855	21021	0	1.4556	0.037601	0.081876	0.964377	1683	2	1.4556
SLC2A4RG	3	0.74809	0.74808	0.992787	16119	0	1.4906	0.037777	0.082145	0.964377	1684	2	1.4906
VCX3B	3	0.69231	0.69236	0.992787	14872	1	1.4635	0.037859	0.082278	0.964377	1685	2	1.4635
SLC36A4	3	0.95471	0.95491	0.998586	20618	0	1.3946	0.037891	0.082326	0.964377	1686	2	1.3946
SHISA2	3	0.5834	0.59828	0.983994	12835	1	1.4552	0.037911	0.082356	0.964377	1687	2	1.4552
ZNF735	3	0.87362	0.87373	0.99356	18842	0	1.4552	0.037911	0.082356	0.964377	1688	2	1.4552
KIF13A	3	0.74809	0.74808	0.992787	16085	0	0.18467	0.037977	0.082451	0.964377	1689	1	0.18467
ARPC4	3	0.96669	0.96677	0.998586	20858	0	1.5052	0.038067	0.082577	0.964377	1690	2	1.5052
RGMA	3	0.89766	0.89773	0.99356	19381	0	1.5052	0.038067	0.082577	0.964377	1691	2	1.5052
TMEM14C	3	0.42173	0.48533	0.981349	10235	1	1.5052	0.038067	0.082577	0.964377	1692	2	1.5052
ZBTB47	3	0.86229	0.86222	0.992787	18554	0	1.5052	0.038067	0.082577	0.964377	1693	2	1.5052
USP38	3	0.26165	0.38916	0.981018	8012	1	1.5052	0.038067	0.082577	0.964377	1694	2	1.5052
CORO1C	3	0.23681	0.35788	0.981018	7261	1	1.1268	0.038075	0.08259	0.964377	1695	2	1.1268
hsa-mir-543	1	0.96192	0.9621	0.998586	20763	0	2.3253	0.038076	0.038017	0.964377	1696	1	2.3253
hsa-mir-548at	4	0.92889	0.92886	0.997551	20075	0	1.1094	0.038094	0.09278	0.964377	1697	2	1.1094
hsa-mir-4776-1	4	0.50469	0.60292	0.983994	11565	1	0.73743	0.038094	0.09278	0.964377	1698	2	0.73743
hsa-mir-3176	4	0.56394	0.6334	0.983994	12467	1	0.98964	0.038094	0.09278	0.964377	1699	2	0.98964
HNF4G	3	0.64279	0.64735	0.983994	13804	1	0.53211	0.038173	0.08273	0.964377	1700	1	0.53211
NDUFC2-KCTD14	2	0.0042058	0.0081628	0.827985	237	1	-0.89822	0.038222	0.069166	0.964377	1701	1	-0.89822
MT4	2	0.10228	0.17351	0.952034	3930	1	0.37204	0.038222	0.069166	0.964377	1702	1	0.37204
RPL14	2	0.73333	0.73326	0.992787	15741	0	0.7864	0.038222	0.069166	0.964377	1703	1	0.7864
SRSF6	2	0.95455	0.95473	0.998586	20603	0	1.808	0.038222	0.069166	0.964377	1704	2	1.808
GLTSCR1	2	0.031114	0.056795	0.89815	1556	1	-0.069513	0.038222	0.069166	0.964377	1705	1	-0.069513
ADORA1	2	0.88883	0.88882	0.99356	19183	0	1.5647	0.038222	0.069166	0.964377	1706	1	1.5647
GIMAP7	2	0.93419	0.93421	0.997775	20201	0	1.7419	0.038222	0.069166	0.964377	1707	2	1.7419
PIPOX	2	0.052684	0.093575	0.950076	2463	1	0.037479	0.038222	0.069166	0.964377	1708	1	0.037479
MESP1	2	0.33965	0.36231	0.981018	8994	1	0.27316	0.038222	0.069166	0.964377	1709	1	0.27316
TMCO2	2	0.91883	0.91887	0.997551	19828	0	1.6743	0.038222	0.069166	0.964377	1710	2	1.6743
SLC30A5	2	0.86187	0.86191	0.992787	18466	0	1.4966	0.038222	0.069166	0.964377	1711	1	1.4966
LRRC24	2	0.79867	0.79834	0.992787	17217	0	1.3918	0.038222	0.069166	0.964377	1712	1	1.3918
MAT1A	2	0.73333	0.73326	0.992787	15681	0	0.7864	0.038222	0.069166	0.964377	1713	1	0.7864
COX6B1	2	0.25314	0.2942	0.962237	7625	1	0.10958	0.038222	0.069166	0.964377	1714	1	0.10958
NAT16	2	0.73333	0.73326	0.992787	15713	0	0.7864	0.038222	0.069166	0.964377	1715	1	0.7864
VIT	2	0.6566	0.6565	0.992787	14284	0	1.1746	0.038222	0.069166	0.964377	1716	1	1.1746
FAM76B	2	0.49656	0.49903	0.981349	11389	1	0.48507	0.038222	0.069166	0.964377	1717	1	0.48507
CINP	2	0.94053	0.94059	0.99798	20337	0	1.7163	0.038222	0.069166	0.964377	1718	2	1.7163
GGPS1	2	0.21408	0.26449	0.962237	6839	1	0.51302	0.038222	0.069166	0.964377	1719	1	0.51302
DOM3Z	3	0.86229	0.86222	0.992787	18547	0	0.2524	0.038222	0.082806	0.964377	1720	1	0.2524
RRAGD	3	0.19739	0.30783	0.962237	6365	1	1.477	0.038223	0.082807	0.964377	1721	2	1.477
ZIC4	3	0.64279	0.64735	0.983994	13785	1	1.4476	0.038254	0.082859	0.964377	1722	2	1.4476
NonTargetingControlGuideForHuman_0434	1	0.96168	0.96186	0.998586	20760	0	2.3413	0.038318	0.038229	0.964377	1723	1	2.3413
BSX	3	0.88973	0.88975	0.99356	19220	0	0.15637	0.038368	0.083024	0.964377	1724	1	0.15637
EYA3	3	0.78892	0.78881	0.992787	16998	0	-0.028728	0.038368	0.083024	0.964377	1725	1	-0.028728
UBE2Q2	3	0.84204	0.84196	0.992787	18178	0	1.2512	0.038368	0.083024	0.964377	1726	2	1.2512
ANO10	3	0.71904	0.71883	0.992787	15464	0	-0.10239	0.038368	0.083024	0.964377	1727	1	-0.10239
C1orf95	2	0.96146	0.96168	0.998586	20759	0	1.6664	0.038538	0.069715	0.964377	1728	2	1.6664
ZNF526	3	0.35455	0.44446	0.981349	9303	1	0.80527	0.038588	0.083333	0.964377	1729	2	0.80527
ZNF326	3	0.78592	0.7858	0.992787	16941	0	-0.10239	0.038759	0.083602	0.964377	1730	1	-0.10239
NLRP1	3	0.070224	0.13904	0.950076	2916	2	-1.3424	0.038759	0.083602	0.964377	1731	1	-1.3424
MOB3A	3	0.22328	0.34075	0.981018	6963	2	-0.73925	0.038759	0.083602	0.964377	1732	1	-0.73925
OR2T29	3	0.46339	0.512	0.981349	10830	1	0.25692	0.038759	0.083602	0.964377	1733	1	0.25692
FLRT3	3	0.86229	0.86222	0.992787	18509	0	0.84003	0.039222	0.084294	0.964377	1734	2	0.84003
BLM	3	0.67306	0.67414	0.992787	14440	1	0.26546	0.039222	0.084294	0.964377	1735	1	0.26546
PYY	3	0.30326	0.41505	0.981349	8524	1	0.41635	0.039222	0.084294	0.964377	1736	1	0.41635
MPC1	3	0.28408	0.40444	0.981349	8244	1	-0.53139	0.039222	0.084294	0.964377	1737	1	-0.53139
PRPS1	3	0.26014	0.38728	0.981018	7770	2	-0.66772	0.039222	0.084294	0.964377	1738	1	-0.66772
XRCC1	3	0.94578	0.94592	0.998584	20435	0	1.4448	0.039222	0.084294	0.964377	1739	2	1.4448
CYP4A22	3	0.14131	0.23466	0.962237	4899	2	-0.81488	0.039222	0.084294	0.964377	1740	1	-0.81488
BCDIN3D	2	0.96071	0.96092	0.998586	20740	0	1.1723	0.039289	0.071007	0.964377	1741	2	1.1723
TIPARP	3	0.46339	0.512	0.981349	10604	1	1.4948	0.03938	0.08452	0.964377	1742	2	1.4948
hsa-mir-3185	3	0.54215	0.56699	0.983994	12099	1	1.4948	0.03938	0.08452	0.964377	1743	2	1.4948
hsa-mir-9-1	3	0.11364	0.19783	0.962237	4230	1	1.4948	0.03938	0.08452	0.964377	1744	2	1.4948
ADAM32	3	0.88655	0.8866	0.99356	19128	0	1.4948	0.03938	0.08452	0.964377	1745	2	1.4948
TSTD2	3	0.7131	0.71291	0.992787	15310	0	1.4948	0.03938	0.08452	0.964377	1746	2	1.4948
WDR62	3	0.5834	0.59828	0.983994	12813	1	1.4948	0.03938	0.08452	0.964377	1747	2	1.4948
HIVEP3	3	0.79703	0.79685	0.992787	17161	0	1.4948	0.03938	0.08452	0.964377	1748	2	1.4948
HOXB8	3	0.89853	0.89862	0.99356	19412	0	1.4948	0.03938	0.08452	0.964377	1749	2	1.4948
LEAP2	3	0.35455	0.44446	0.981349	9387	1	1.4948	0.03938	0.08452	0.964377	1750	2	1.4948
LSM12	3	0.93118	0.93122	0.997551	20117	0	1.4948	0.03938	0.08452	0.964377	1751	2	1.4948
CEND1	3	0.70122	0.70114	0.992787	15069	1	1.4948	0.03938	0.08452	0.964377	1752	2	1.4948
MED29	3	0.79703	0.79685	0.992787	17168	0	1.4948	0.03938	0.08452	0.964377	1753	2	1.4948
RNF167	3	0.86229	0.86222	0.992787	18586	0	1.4948	0.03938	0.08452	0.964377	1754	2	1.4948
RAP1GAP2	3	0.78062	0.78051	0.992787	16826	0	1.4948	0.03938	0.08452	0.964377	1755	2	1.4948
FFAR4	3	0.6158	0.62449	0.983994	13452	1	1.4948	0.03938	0.08452	0.964377	1756	2	1.4948
EFCAB7	3	0.0084218	0.022724	0.871202	500	1	1.4948	0.03938	0.08452	0.964377	1757	2	1.4948
FBXL3	3	0.9733	0.97336	0.998855	21020	0	1.4948	0.03938	0.08452	0.964377	1758	2	1.4948
LCORL	3	0.96573	0.96579	0.998586	20825	0	1.4948	0.03938	0.08452	0.964377	1759	2	1.4948
ARL16	3	0.26165	0.38916	0.981018	8063	1	1.4948	0.03938	0.08452	0.964377	1760	2	1.4948
ACVR1	3	0.5834	0.59828	0.983994	12825	1	1.4948	0.03938	0.08452	0.964377	1761	2	1.4948
PUS1	3	0.46339	0.512	0.981349	10810	1	1.4948	0.03938	0.08452	0.964377	1762	2	1.4948
ZNF708	3	0.9682	0.96828	0.998586	20893	0	1.4948	0.03938	0.08452	0.964377	1763	2	1.4948
AMY1A	3	0.93382	0.9339	0.997752	20163	0	1.4948	0.03938	0.08452	0.964377	1764	2	1.4948
SLC7A13	3	0.46339	0.512	0.981349	10906	1	0.55483	0.039588	0.08485	0.964377	1765	1	0.55483
PDGFD	3	0.78892	0.78881	0.992787	17003	0	0.021472	0.039662	0.084961	0.964377	1766	1	0.021472
PIGP	3	0.17171	0.27451	0.962237	5741	1	0.15637	0.039662	0.084961	0.964377	1767	1	0.15637
NonTargetingControlGuideForHuman_0129	1	0.96027	0.96044	0.998586	20739	0	2.2895	0.03973	0.039654	0.964377	1768	1	2.2895
KIAA0922	3	0.61791	0.62627	0.983994	13492	1	0.26894	0.039735	0.085071	0.964377	1769	1	0.26894
PKD1L3	3	0.78592	0.7858	0.992787	16939	0	1.0131	0.039784	0.085146	0.964377	1770	2	1.0131
KDELC2	3	0.73406	0.7339	0.992787	15786	0	0.803	0.039832	0.08522	0.964377	1771	2	0.803
NonTargetingControlGuideForHuman_0433	1	0.96009	0.96024	0.998586	20737	0	2.2899	0.039914	0.039827	0.964377	1772	1	2.2899
HIST1H3H	3	0.93118	0.93122	0.997551	20100	0	0.97437	0.03993	0.085358	0.964377	1773	2	0.97437
hsa-mir-4755	3	0.52725	0.5561	0.983994	11858	1	-0.28106	0.039979	0.085436	0.964377	1774	1	-0.28106
CXorf51A	3	0.89335	0.89338	0.99356	19280	0	0.58219	0.040027	0.085514	0.964377	1775	1	0.58219
EPC1	3	0.14943	0.24527	0.962237	5136	1	0.51286	0.040125	0.085672	0.964377	1776	1	0.51286
CALR3	3	0.7148	0.71458	0.992787	15359	0	0.95447	0.040198	0.085774	0.964377	1777	2	0.95447
ARHGEF18	3	0.46339	0.512	0.981349	10950	1	1.3667	0.040271	0.085893	0.964377	1778	2	1.3667
CAPN15	3	0.51017	0.54385	0.983994	11592	1	1.2777	0.04032	0.08596	0.964377	1779	2	1.2777
CDKL5	3	0.95071	0.9509	0.998586	20541	0	1.3624	0.040369	0.086031	0.964377	1780	2	1.3624
hsa-mir-92b	3	0.90966	0.90967	0.99356	19745	0	0.78441	0.040442	0.086148	0.964377	1781	2	0.78441
OR12D2	3	0.17383	0.27731	0.962237	5769	2	-0.81263	0.040442	0.086148	0.964377	1782	1	-0.81263
NonTargetingControlGuideForHuman_0565	1	0.95954	0.95974	0.998586	20728	0	2.2921	0.040457	0.040377	0.964377	1783	1	2.2921
ABTB2	3	0.43676	0.49476	0.981349	10439	1	-0.18868	0.040515	0.086257	0.964377	1784	1	-0.18868
PPP1R3E	3	0.95002	0.9502	0.998586	20527	0	1.27	0.040564	0.086332	0.964377	1785	2	1.27
CPNE5	3	0.23787	0.35921	0.981018	7330	2	-0.59378	0.040613	0.086402	0.964377	1786	1	-0.59378
ABCB10	3	0.55487	0.57643	0.983994	12373	1	1.4847	0.040723	0.086575	0.964377	1787	2	1.4847
SHROOM4	3	0.14943	0.24527	0.962237	5186	1	-1.0544	0.040759	0.08663	0.964377	1788	1	-1.0544
B4GALNT3	3	0.53421	0.56117	0.983994	11981	1	1.2736	0.040759	0.08663	0.964377	1789	2	1.2736
FOPNL	3	0.5884	0.60227	0.983994	12935	1	0.45142	0.040759	0.08663	0.964377	1790	1	0.45142
LRRC37B	3	0.40325	0.47377	0.981349	9979	1	1.4546	0.040847	0.086747	0.964377	1791	2	1.4546
OPA3	3	0.066772	0.13428	0.950076	2733	1	1.4546	0.040847	0.086747	0.964377	1792	2	1.4546
HMGB2	2	0.959	0.95922	0.998586	20706	0	1.2623	0.041	0.073909	0.964377	1793	2	1.2623
GINS2	2	0.959	0.95922	0.998586	20705	0	1.3213	0.041	0.073909	0.964377	1794	2	1.3213
PLD3	2	0.959	0.95922	0.998586	20707	0	1.0303	0.041	0.073909	0.964377	1795	2	1.0303
NonTargetingControlGuideForHuman_0379	1	0.95878	0.95897	0.998586	20700	0	2.2912	0.041217	0.041132	0.964377	1796	1	2.2912
RCVRN	3	0.97406	0.97413	0.998855	21037	0	1.5026	0.041298	0.087419	0.964377	1797	2	1.5026
TACSTD2	3	0.92759	0.92764	0.997551	20009	0	1.5026	0.041298	0.087419	0.964377	1798	2	1.5026
MSL3	3	0.78062	0.78051	0.992787	16819	0	1.4948	0.041298	0.087419	0.964377	1799	2	1.4948
MYO1A	3	0.90966	0.90967	0.99356	19694	0	1.5026	0.041298	0.087419	0.964377	1800	2	1.5026
GBP3	3	0.35455	0.44446	0.981349	9108	1	1.5026	0.041298	0.087419	0.964377	1801	2	1.5026
ZBP1	3	0.84204	0.84196	0.992787	18161	0	1.5026	0.041298	0.087419	0.964377	1802	2	1.5026
L3MBTL1	3	0.92219	0.92221	0.997551	19904	0	1.5026	0.041298	0.087419	0.964377	1803	2	1.5026
EVX2	3	0.57034	0.58816	0.983994	12625	1	1.5026	0.041298	0.087419	0.964377	1804	2	1.5026
WDR66	3	0.73406	0.7339	0.992787	15801	0	1.5026	0.041298	0.087419	0.964377	1805	2	1.5026
CSAD	3	0.56535	0.58437	0.983994	12511	1	1.5026	0.041298	0.087419	0.964377	1806	2	1.5026
hsa-mir-6126	4	0.4422	0.57367	0.983994	10496	1	0.91009	0.041315	0.099498	0.964377	1807	2	0.91009
NonTargetingControlGuideForHuman_0286	1	0.95854	0.95873	0.998586	20697	0	2.2527	0.041459	0.041387	0.964377	1808	1	2.2527
TCTEX1D2	2	0.95851	0.95874	0.998586	20696	0	1.2834	0.041485	0.074746	0.964377	1809	2	1.2834
ANKRD22	3	0.81751	0.8173	0.992787	17632	0	0.47728	0.041514	0.08773	0.964377	1810	1	0.47728
BET1L	3	0.066772	0.13428	0.950076	2825	1	1.071	0.041514	0.08773	0.964377	1811	2	1.071
HLA-DOB	3	0.8713	0.87134	0.99356	18788	0	0.034979	0.041514	0.08773	0.964377	1812	1	0.034979
TBC1D10C	3	0.64279	0.64735	0.983994	14033	1	-0.050711	0.041514	0.08773	0.964377	1813	1	-0.050711
BBC3	3	0.19739	0.30783	0.962237	6169	1	0.31487	0.041514	0.08773	0.964377	1814	1	0.31487
CCT4	3	0.19739	0.30783	0.962237	6123	1	1.0071	0.041514	0.08773	0.964377	1815	2	1.0071
C14orf183	3	0.90966	0.90967	0.99356	19567	0	1.1177	0.041514	0.08773	0.964377	1816	2	1.1177
R3HDM4	3	0.031785	0.079256	0.950076	1647	1	0.51286	0.041514	0.08773	0.964377	1817	1	0.51286
BTN2A2	3	0.95456	0.95477	0.998586	20616	0	0.80527	0.041514	0.08773	0.964377	1818	2	0.80527
ENDOG	3	0.64279	0.64735	0.983994	14142	1	0.80273	0.041514	0.08773	0.964377	1819	2	0.80273
SFTA3	3	0.5258	0.55508	0.983994	11832	1	1.0583	0.041514	0.08773	0.964377	1820	2	1.0583
KRT10	3	0.83823	0.83814	0.992787	18068	0	0.43178	0.041514	0.08773	0.964377	1821	1	0.43178
SYNE3	3	0.23173	0.35143	0.981018	7208	1	0.15637	0.041514	0.08773	0.964377	1822	1	0.15637
FBXW7	3	0.73051	0.73038	0.992787	15656	0	0.78222	0.041514	0.08773	0.964377	1823	2	0.78222
C7orf55	3	0.8015	0.8013	0.992787	17327	0	0.97437	0.041514	0.08773	0.964377	1824	2	0.97437
GBX1	2	0.95839	0.95861	0.998586	20695	0	1.1919	0.041608	0.074949	0.964377	1825	2	1.1919
C19orf60	2	0.55123	0.55141	0.983994	12221	1	1.049	0.04161	0.074952	0.964377	1826	1	1.049
FAM120C	2	0.93054	0.93058	0.997551	20098	0	1.797	0.04161	0.074952	0.964377	1827	2	1.797
NonTargetingControlGuideForHuman_0716	1	0.95811	0.95829	0.998586	20694	0	2.2373	0.041894	0.041834	0.964377	1828	1	2.2373
NECAP1	3	0.64279	0.64735	0.983994	13792	1	1.4294	0.042039	0.088495	0.964377	1829	2	1.4294
SOX15	3	0.31144	0.4197	0.981349	8624	1	1.4535	0.042142	0.08864	0.964377	1830	2	1.4535
RNF113B	3	0.74809	0.74808	0.992787	16182	0	1.4535	0.042142	0.08864	0.964377	1831	2	1.4535
T	3	0.23787	0.35921	0.981018	7350	2	-0.59378	0.042196	0.088715	0.964377	1832	1	-0.59378
hsa-mir-455	3	0.52906	0.55744	0.983994	11891	1	-0.2212	0.042196	0.088715	0.964377	1833	1	-0.2212
NAA50	2	0.9082	0.90822	0.99356	19495	0	1.6822	0.042199	0.075959	0.964377	1834	1	1.6822
TTC23L	2	0.62439	0.62433	0.983994	13552	0	1.175	0.042199	0.075959	0.964377	1835	1	1.175
ARC	3	0.59472	0.60737	0.983994	13074	1	1.4108	0.042207	0.088731	0.964377	1836	2	1.4108
MRPS18B	2	0.95774	0.95793	0.998586	20667	0	1.2578	0.042261	0.076065	0.964377	1837	2	1.2578
FRG2B	2	0.95774	0.95793	0.998586	20666	0	1.2717	0.042261	0.076065	0.964377	1838	2	1.2717
DGKQ	3	0.010937	0.029227	0.871202	635	1	1.4735	0.042654	0.089395	0.964377	1839	2	1.4735
FAM89B	3	0.35455	0.44446	0.981349	9379	1	1.4735	0.042654	0.089395	0.964377	1840	2	1.4735
UBQLN3	3	0.67306	0.67414	0.992787	14509	1	1.4735	0.042654	0.089395	0.964377	1841	2	1.4735
OR5AS1	3	0.75834	0.75833	0.992787	16358	0	1.4735	0.042654	0.089395	0.964377	1842	2	1.4735
LIF	3	0.64279	0.64735	0.983994	14126	1	1.4413	0.043109	0.090105	0.964377	1843	2	1.4413
hsa-mir-7161	4	0.26703	0.40397	0.981349	8160	2	-0.19731	0.043125	0.10329	0.964377	1844	1	-0.19731
HSPB8	3	0.61464	0.62356	0.983994	13438	1	1.4308	0.043224	0.090277	0.964377	1845	2	1.4308
hsa-mir-6830	4	0.94152	0.94137	0.998071	20358	0	0.3974	0.043254	0.10355	0.964377	1846	1	0.3974
MTR	3	0.19739	0.30783	0.962237	6352	1	1.4217	0.043295	0.090385	0.964377	1847	2	1.4217
OR2M2	3	0.26165	0.38916	0.981018	8053	1	1.4514	0.043599	0.090858	0.964377	1848	2	1.4514
NTAN1	3	0.72891	0.72878	0.992787	15617	0	1.4514	0.043599	0.090858	0.964377	1849	2	1.4514
POTEH	2	0.95637	0.9566	0.998586	20646	0	1.2993	0.043625	0.07836	0.964377	1850	2	1.2993
ENPP4	2	0.95637	0.9566	0.998586	20650	0	1.1017	0.043625	0.07836	0.964377	1851	2	1.1017
AHNAK2	2	0.95637	0.9566	0.998586	20645	0	1.8404	0.043625	0.07836	0.964377	1852	2	1.8404
POMP	2	0.95637	0.9566	0.998586	20649	0	1.2748	0.043625	0.07836	0.964377	1853	2	1.2748
NKAIN1	2	0.95637	0.9566	0.998586	20647	0	1.2687	0.043625	0.07836	0.964377	1854	2	1.2687
COX15	2	0.79867	0.79834	0.992787	17209	0	1.423	0.043654	0.078402	0.964377	1855	1	1.423
GSTCD	3	0.46339	0.512	0.981349	11003	1	1.4065	0.043836	0.091204	0.964377	1856	2	1.4065
PIK3IP1	3	0.86229	0.86222	0.992787	18555	0	1.4065	0.043836	0.091204	0.964377	1857	2	1.4065
LRGUK	2	0.9204	0.92046	0.997551	19864	0	1.7088	0.043997	0.07901	0.964377	1858	2	1.7088
MUC6	3	0.35455	0.44446	0.981349	9439	1	1.4339	0.04428	0.091853	0.964377	1859	2	1.4339
AVP	3	0.81751	0.8173	0.992787	17598	0	1.4339	0.04428	0.091853	0.964377	1860	2	1.4339
ZSCAN10	3	0.5485	0.57169	0.983994	12208	1	1.4339	0.04428	0.091853	0.964377	1861	2	1.4339
C11orf84	3	0.67306	0.67414	0.992787	14564	1	1.4339	0.04428	0.091853	0.964377	1862	2	1.4339
TRAPPC13	2	0.57103	0.5712	0.983994	12639	0	1.0449	0.044911	0.080557	0.964377	1863	1	1.0449
OR4D5	2	0.22707	0.27429	0.962237	7050	1	0.52701	0.044911	0.080557	0.964377	1864	1	0.52701
C7orf10	2	0.64042	0.64033	0.983994	13627	0	1.148	0.044911	0.080557	0.964377	1865	1	1.148
MYH7	2	0.88513	0.88519	0.99356	19083	0	1.5671	0.044911	0.080557	0.964377	1866	1	1.5671
USF2	2	0.71515	0.71501	0.992787	15382	0	1.2825	0.044911	0.080557	0.964377	1867	1	1.2825
FBXL4	3	0.11756	0.20311	0.962237	4406	2	-1.1192	0.044945	0.092805	0.964377	1868	1	-1.1192
TNNC2	3	0.80678	0.80656	0.992787	17413	0	1.0071	0.044945	0.092805	0.964377	1869	2	1.0071
POLK	3	0.011358	0.030244	0.871202	675	2	-1.9397	0.044945	0.092805	0.964377	1870	1	-1.9397
CEP85	3	0.23681	0.35788	0.981018	7270	1	1.2512	0.044945	0.092805	0.964377	1871	2	1.2512
TTC25	3	0.26165	0.38916	0.981018	8093	1	-0.028728	0.044945	0.092805	0.964377	1872	1	-0.028728
CMTR2	3	0.23013	0.34934	0.981018	7121	2	-0.54837	0.044945	0.092805	0.964377	1873	1	-0.54837
IPO5	3	0.41621	0.48187	0.981349	10160	1	0.80527	0.044945	0.092805	0.964377	1874	2	0.80527
ACSF3	3	0.64279	0.64735	0.983994	13781	1	0.80527	0.044945	0.092805	0.964377	1875	2	0.80527
CLIP2	3	0.50327	0.53912	0.983994	11467	1	1.1689	0.044945	0.092805	0.964377	1876	2	1.1689
ZKSCAN7	3	0.80037	0.80017	0.992787	17301	0	0.91185	0.044945	0.092805	0.964377	1877	2	0.91185
PINK1	3	0.72956	0.72944	0.992787	15628	0	-0.13847	0.044945	0.092805	0.964377	1878	1	-0.13847
hsa-mir-143	3	0.14131	0.23466	0.962237	4907	2	-0.81488	0.044945	0.092805	0.964377	1879	1	-0.81488
OR2J2	3	0.82891	0.82871	0.992787	17883	0	0.20261	0.044945	0.092805	0.964377	1880	1	0.20261
UBE2L6	3	0.0020786	0.0058307	0.827985	117	2	-1.0364	0.044945	0.092805	0.964377	1881	1	-1.0364
LRCH1	3	0.80037	0.80017	0.992787	17299	0	-0.17303	0.044945	0.092805	0.964377	1882	1	-0.17303
RNF2	3	0.69936	0.69931	0.992787	15041	1	-0.50661	0.044945	0.092805	0.964377	1883	1	-0.50661
CADM1	3	0.19739	0.30783	0.962237	6218	1	0.80527	0.044945	0.092805	0.964377	1884	2	0.80527
CCNG2	3	0.19739	0.30783	0.962237	6076	1	0.42817	0.044945	0.092805	0.964377	1885	1	0.42817
HSDL1	3	0.82177	0.82161	0.992787	17729	0	0.03804	0.044945	0.092805	0.964377	1886	1	0.03804
TFCP2L1	3	0.11364	0.19783	0.962237	4176	1	0.64858	0.044945	0.092805	0.964377	1887	1	0.64858
DMXL1	3	0.64279	0.64735	0.983994	14204	1	1.1478	0.044945	0.092805	0.964377	1888	2	1.1478
GMIP	3	0.95156	0.95175	0.998586	20549	0	0.58772	0.044945	0.092805	0.964377	1889	1	0.58772
ZNF48	3	0.25495	0.38077	0.981018	7686	2	-0.65603	0.044945	0.092805	0.964377	1890	1	-0.65603
GRIN3B	3	0.51017	0.54385	0.983994	11596	1	-0.11347	0.044945	0.092805	0.964377	1891	1	-0.11347
FAM207A	3	0.31384	0.42105	0.981349	8660	1	-0.032115	0.044945	0.092805	0.964377	1892	1	-0.032115
RPL26	3	0.014391	0.037814	0.872764	835	2	-2.0809	0.044945	0.092805	0.964377	1893	1	-2.0809
HERC4	3	0.46339	0.512	0.981349	10993	1	0.98876	0.044945	0.092805	0.964377	1894	2	0.98876
WFDC8	3	0.68769	0.68803	0.992787	14790	1	-0.2536	0.044945	0.092805	0.964377	1895	1	-0.2536
PGAM4	3	0.77468	0.77463	0.992787	16736	0	0.27671	0.044945	0.092805	0.964377	1896	1	0.27671
SMIM20	3	0.11364	0.19783	0.962237	4327	1	1.0432	0.044945	0.092805	0.964377	1897	2	1.0432
TH	3	0.82891	0.82871	0.992787	17857	0	0.36605	0.044945	0.092805	0.964377	1898	1	0.36605
OXSM	3	0.46339	0.512	0.981349	10897	1	0.15637	0.044945	0.092805	0.964377	1899	1	0.15637
AURKAIP1	3	0.24809	0.37205	0.981018	7476	2	-0.636	0.044945	0.092805	0.964377	1900	1	-0.636
THAP6	3	0.95394	0.95417	0.998586	20587	0	0.62024	0.044945	0.092805	0.964377	1901	1	0.62024
GRIA3	3	0.6077	0.61783	0.983994	13333	1	-0.35851	0.044945	0.092805	0.964377	1902	1	-0.35851
C12orf71	3	0.66786	0.66942	0.992787	14391	1	0.15637	0.044945	0.092805	0.964377	1903	1	0.15637
SUZ12	3	0.90966	0.90967	0.99356	19524	0	0.15637	0.044945	0.092805	0.964377	1904	1	0.15637
GPT2	3	0.14943	0.24527	0.962237	5029	1	0.80527	0.044945	0.092805	0.964377	1905	2	0.80527
TOM1L1	3	0.49521	0.53354	0.983994	11230	1	-1.0544	0.044945	0.092805	0.964377	1906	1	-1.0544
UBE2N	3	0.092176	0.16893	0.950076	3740	2	-0.8701	0.044945	0.092805	0.964377	1907	1	-0.8701
C19orf24	3	0.23787	0.35921	0.981018	7355	2	-0.59378	0.044945	0.092805	0.964377	1908	1	-0.59378
IL18RAP	3	0.76074	0.76074	0.992787	16406	0	0.12474	0.044945	0.092805	0.964377	1909	1	0.12474
AQP11	3	0.86229	0.86222	0.992787	18699	0	0.15637	0.044945	0.092805	0.964377	1910	1	0.15637
CBLN4	3	0.72524	0.7251	0.992787	15560	0	1.071	0.044945	0.092805	0.964377	1911	2	1.071
CLN6	3	0.88973	0.88975	0.99356	19214	0	1.4448	0.044945	0.092805	0.964377	1912	2	1.4448
CCPG1	3	0.76836	0.76835	0.992787	16549	0	0.80527	0.044945	0.092805	0.964377	1913	2	0.80527
CCR2	3	0.018703	0.048415	0.89815	1041	2	-0.77263	0.044945	0.092805	0.964377	1914	1	-0.77263
WTH3DI	3	0.19739	0.30783	0.962237	6245	1	0.80527	0.044945	0.092805	0.964377	1915	2	0.80527
hsa-mir-4736	3	0.89947	0.89955	0.99356	19419	0	0.20067	0.044945	0.092805	0.964377	1916	1	0.20067
KLHL4	3	0.80678	0.80656	0.992787	17435	0	0.80527	0.044945	0.092805	0.964377	1917	2	0.80527
TSPAN8	3	0.91923	0.91925	0.997551	19837	0	0.56495	0.044945	0.092805	0.964377	1918	1	0.56495
C11orf86	3	0.92759	0.92764	0.997551	20046	0	1.4143	0.044945	0.092805	0.964377	1919	2	1.4143
TBX3	3	0.51754	0.54914	0.983994	11690	1	0.2703	0.044945	0.092805	0.964377	1920	1	0.2703
MRPS12	3	0.19739	0.30783	0.962237	6358	1	-0.10239	0.044945	0.092805	0.964377	1921	1	-0.10239
MTX3	3	0.76609	0.76607	0.992787	16481	0	0.97437	0.044945	0.092805	0.964377	1922	2	0.97437
WSCD1	3	0.90966	0.90967	0.99356	19660	0	1.2512	0.044945	0.092805	0.964377	1923	2	1.2512
NUAK2	3	0.10765	0.18973	0.962237	4004	2	-1.1128	0.044945	0.092805	0.964377	1924	1	-1.1128
PDCD1LG2	3	0.64279	0.64735	0.983994	13769	1	1.3148	0.044945	0.092805	0.964377	1925	2	1.3148
GPR155	3	0.73406	0.7339	0.992787	15790	0	-0.4481	0.044945	0.092805	0.964377	1926	1	-0.4481
METTL13	3	0.46339	0.512	0.981349	10990	1	-0.32523	0.044945	0.092805	0.964377	1927	1	-0.32523
PSMD5	3	0.014391	0.037814	0.872764	831	1	0.24635	0.044945	0.092805	0.964377	1928	1	0.24635
ZNF396	3	0.70122	0.70114	0.992787	15068	1	-0.36891	0.044945	0.092805	0.964377	1929	1	-0.36891
C4B_2	3	0.92759	0.92764	0.997551	20011	0	0.61743	0.044945	0.092805	0.964377	1930	1	0.61743
ZNF397	3	0.76322	0.7632	0.992787	16466	0	0.80527	0.044945	0.092805	0.964377	1931	2	0.80527
LIPK	3	0.86229	0.86222	0.992787	18716	0	0.27559	0.044945	0.092805	0.964377	1932	1	0.27559
OAS1	3	0.19739	0.30783	0.962237	6206	2	-1.6571	0.044945	0.092805	0.964377	1933	1	-1.6571
GAD2	3	0.74809	0.74808	0.992787	16173	0	1.0607	0.044945	0.092805	0.964377	1934	2	1.0607
ZNF219	3	0.80678	0.80656	0.992787	17446	0	1.0429	0.044945	0.092805	0.964377	1935	2	1.0429
SLAMF9	3	0.5834	0.59828	0.983994	12821	1	0.80527	0.044945	0.092805	0.964377	1936	2	0.80527
TPMT	3	0.78283	0.7827	0.992787	16869	0	-0.36926	0.044945	0.092805	0.964377	1937	1	-0.36926
NonTargetingControlGuideForHuman_0641	1	0.95476	0.95488	0.998586	20621	0	2.0974	0.045235	0.045247	0.964377	1938	1	2.0974
NonTargetingControlGuideForHuman_0678	1	0.95476	0.95488	0.998586	20623	0	2.0974	0.045235	0.045247	0.964377	1939	1	2.0974
NonTargetingControlGuideForHuman_0395	1	0.95476	0.95488	0.998586	20620	0	2.0974	0.045235	0.045247	0.964377	1940	1	2.0974
SLC25A19	1	0.95476	0.95488	0.998586	20622	0	2.0974	0.045235	0.045247	0.964377	1941	1	2.0974
CA7	3	0.86229	0.86222	0.992787	18648	0	1.4448	0.045251	0.093259	0.964377	1942	2	1.4448
KRTAP26-1	3	0.96573	0.96579	0.998586	20820	0	1.4448	0.045251	0.093259	0.964377	1943	2	1.4448
PHEX	3	0.75834	0.75833	0.992787	16354	0	1.4448	0.045251	0.093259	0.964377	1944	2	1.4448
FAM209A	3	0.8983	0.89838	0.99356	19402	0	1.4448	0.045251	0.093259	0.964377	1945	2	1.4448
IL9R_X	3	0.46339	0.512	0.981349	10966	1	1.4448	0.045251	0.093259	0.964377	1946	2	1.4448
SLC2A3	3	0.90966	0.90967	0.99356	19748	0	1.4448	0.045251	0.093259	0.964377	1947	2	1.4448
WNT9A	3	0.82113	0.82097	0.992787	17720	0	1.4448	0.045251	0.093259	0.964377	1948	2	1.4448
ARHGDIG	3	0.76103	0.76103	0.992787	16409	0	1.4448	0.045251	0.093259	0.964377	1949	2	1.4448
TRIM22	3	0.51931	0.55042	0.983994	11716	1	1.4448	0.045251	0.093259	0.964377	1950	2	1.4448
C18orf54	3	0.64279	0.64735	0.983994	14061	1	1.4448	0.045251	0.093259	0.964377	1951	2	1.4448
C19orf43	3	0.046306	0.10575	0.950076	2121	1	1.4448	0.045251	0.093259	0.964377	1952	2	1.4448
SENP7	3	0.40325	0.47377	0.981349	9950	1	1.4448	0.045251	0.093259	0.964377	1953	2	1.4448
KCNS1	3	0.89947	0.89955	0.99356	19421	0	1.4448	0.045251	0.093259	0.964377	1954	2	1.4448
RHO	3	0.96225	0.96237	0.998586	20767	0	1.4448	0.045251	0.093259	0.964377	1955	2	1.4448
NFATC1	3	0.48994	0.52991	0.983994	11173	1	1.4448	0.045251	0.093259	0.964377	1956	2	1.4448
SUN3	3	0.35455	0.44446	0.981349	9204	1	1.4448	0.045251	0.093259	0.964377	1957	2	1.4448
NDUFB9	3	0.97406	0.97413	0.998855	21039	0	1.4448	0.045251	0.093259	0.964377	1958	2	1.4448
TCP11L2	3	0.96573	0.96579	0.998586	20836	0	1.4448	0.045251	0.093259	0.964377	1959	2	1.4448
SPATA32	2	0.95455	0.95473	0.998586	20613	0	1.3651	0.045452	0.081469	0.964377	1960	2	1.3651
PDP2	2	0.95455	0.95473	0.998586	20614	0	1.529	0.045452	0.081469	0.964377	1961	2	1.529
RBM11	2	0.95455	0.95473	0.998586	20608	0	1.3383	0.045452	0.081469	0.964377	1962	2	1.3383
RAD51D	2	0.95455	0.95473	0.998586	20607	0	1.1312	0.045452	0.081469	0.964377	1963	2	1.1312
SMNDC1	2	0.95455	0.95473	0.998586	20610	0	1.12	0.045452	0.081469	0.964377	1964	2	1.12
IQCJ-SCHIP1	2	0.95455	0.95473	0.998586	20611	0	1.0683	0.045452	0.081469	0.964377	1965	2	1.0683
NBPF9	2	0.95455	0.95473	0.998586	20612	0	1.0866	0.045452	0.081469	0.964377	1966	2	1.0866
NDUFB2	2	0.95455	0.95473	0.998586	20605	0	1.0788	0.045452	0.081469	0.964377	1967	2	1.0788
TNFSF8	2	0.95455	0.95473	0.998586	20602	0	1.2975	0.045452	0.081469	0.964377	1968	2	1.2975
SLC7A1	2	0.95455	0.95473	0.998586	20615	0	1.2901	0.045452	0.081469	0.964377	1969	2	1.2901
OSTM1	2	0.95455	0.95473	0.998586	20604	0	1.665	0.045452	0.081469	0.964377	1970	2	1.665
ADAMTS7	2	0.95455	0.95473	0.998586	20606	0	1.4098	0.045452	0.081469	0.964377	1971	2	1.4098
AS3MT	2	0.95455	0.95473	0.998586	20609	0	1.8036	0.045452	0.081469	0.964377	1972	2	1.8036
WDR24	2	0.95222	0.9524	0.998586	20561	0	1.7964	0.046038	0.08244	0.964377	1973	2	1.7964
SLC38A4	3	0.73406	0.7339	0.992787	15778	0	1.4199	0.046249	0.094725	0.964377	1974	2	1.4199
ARHGAP23	3	0.78438	0.78424	0.992787	16897	0	1.4199	0.046249	0.094725	0.964377	1975	2	1.4199
DAAM2	3	0.95156	0.95175	0.998586	20552	0	1.4199	0.046249	0.094725	0.964377	1976	2	1.4199
TPPP	3	0.84588	0.84588	0.992787	18248	0	1.4199	0.046249	0.094725	0.964377	1977	2	1.4199
RPRM	3	0.96954	0.96962	0.998586	20929	0	1.4199	0.046249	0.094725	0.964377	1978	2	1.4199
hsa-mir-500b	3	0.89335	0.89338	0.99356	19269	0	1.4083	0.046567	0.095188	0.964377	1979	2	1.4083
SERPINE1	3	0.67306	0.67414	0.992787	14493	1	1.4083	0.046567	0.095188	0.964377	1980	2	1.4083
C19orf21	3	0.78438	0.78424	0.992787	16886	0	1.4083	0.046567	0.095188	0.964377	1981	2	1.4083
PARP8	3	0.57962	0.59533	0.983994	12790	1	1.4083	0.046567	0.095188	0.964377	1982	2	1.4083
IBA57	3	0.86229	0.86222	0.992787	18558	0	1.4083	0.046567	0.095188	0.964377	1983	2	1.4083
LOC100505841	3	0.19739	0.30783	0.962237	6154	1	1.4083	0.046567	0.095188	0.964377	1984	2	1.4083
TRIM62	2	0.6566	0.6565	0.992787	14282	0	1.1693	0.046723	0.083541	0.964377	1985	1	1.1693
FBXO4	3	0.48994	0.52991	0.983994	11204	1	1.3985	0.046749	0.09544	0.964377	1986	2	1.3985
hsa-mir-521-1	4	0.59247	0.64924	0.986448	13045	1	0.47933	0.046837	0.11094	0.964377	1987	2	0.47933
hsa-mir-3935	4	0.95947	0.95938	0.998586	20716	0	0.71781	0.046837	0.11094	0.964377	1988	2	0.71781
hsa-mir-640	4	0.16173	0.2919	0.962237	5479	2	-0.43772	0.046837	0.11094	0.964377	1989	1	-0.43772
hsa-mir-370	4	0.52378	0.61254	0.983994	11784	1	0.77225	0.046837	0.11094	0.964377	1990	2	0.77225
hsa-mir-758	4	0.26327	0.40013	0.981349	8123	2	0.27349	0.046837	0.11094	0.964377	1991	2	0.27349
hsa-mir-4722	4	0.16173	0.2919	0.962237	5489	2	-0.66856	0.046837	0.11094	0.964377	1992	2	-0.66856
hsa-mir-4771-1	4	0.64464	0.68057	0.992787	14222	1	1.0167	0.046837	0.11094	0.964377	1993	3	1.0167
hsa-mir-1260b	4	0.11532	0.24186	0.962237	4356	3	-0.8134	0.046837	0.11094	0.964377	1994	1	-0.8134
NIN	3	0.97099	0.97104	0.998586	20966	0	1.3903	0.046903	0.095664	0.964377	1995	2	1.3903
KLK12	3	0.010937	0.029227	0.871202	647	1	1.3903	0.046903	0.095664	0.964377	1996	2	1.3903
AGTRAP	3	0.882	0.88205	0.99356	19029	0	1.3903	0.046903	0.095664	0.964377	1997	2	1.3903
NUDT19	2	0.95296	0.95316	0.998586	20581	0	1.1998	0.047036	0.084069	0.964377	1998	2	1.1998
COX7C	3	0.96573	0.96579	0.998586	20830	0	1.3832	0.047062	0.095915	0.964377	1999	2	1.3832
[truncated: 19,581 more rows]
