# Supplementary material for: Staphylococcus aureus Multiplexes Death-Effector Deoxyribonucleosides to Neutralize Phagocytes
Source: Front Immunol. 2022 Mar 10;13:847171. doi: 10.3389/fimmu.2022.847171 (PMC8960049; doi:10.3389/fimmu.2022.847171)
Supplement: Supplementary file 3 [file Table_2.xlsx]

## Sheet: A5vsA4.gene_summarycommaDelimit
id	num	neg|score	neg|p-value	neg|fdr	neg|rank	neg|goodsgrna	neg|lfc	pos|score	pos|p-value	pos|fdr	pos|rank	pos|goodsgrna	pos|lfc
DCK	3	0.99998	0.99998	0.999981	21541	0	5.3218	4.9677e-08	2.2982e-07	0.00495	1	3	5.3218
TREM2	3	0.34899	0.43095	0.981828	8917	1	4.7852	1.8567e-07	6.8945e-07	0.007426	2	2	4.7852
S100A1	3	0.88369	0.88379	0.993465	19049	0	4.1066	1.9087e-06	6.6647e-06	0.047855	3	2	4.1066
NAT1	2	0.99997	0.99997	0.999981	21540	0	3.1667	2.8659e-05	5.6765e-05	0.305693	4	2	3.1667
PIGV	2	0.99995	0.99995	0.999981	21539	0	3.342	5.0095e-05	0.00010457	0.450495	5	2	3.342
SLC52A2	3	0.88369	0.88379	0.993465	19044	0	3.3312	5.1157e-05	0.00015513	0.451733	6	2	3.3312
PJA2	3	0.99993	0.99993	0.999981	21538	0	2.3526	7.3247e-05	0.00022039	0.451733	7	3	2.3526
SLC29A1	3	0.99874	0.99875	0.999972	21506	0	2.9494	7.721e-05	0.0002328	0.451733	8	3	2.9494
ERI2	3	0.61271	0.61881	0.981828	13450	1	3.2124	8.5669e-05	0.00025165	0.451733	9	2	3.2124
hsa-mir-6875	3	0.38574	0.45377	0.981828	9502	1	3.2124	8.5669e-05	0.00025165	0.451733	10	2	3.2124
CYP2C9	3	0.29858	0.4011	0.98071	8039	1	3.2124	8.5669e-05	0.00025165	0.451733	11	2	3.2124
DNAJC22	3	0.99923	0.99923	0.999972	21520	0	3.2124	8.5669e-05	0.00025165	0.451733	12	3	3.2124
ACSF2	3	0.66979	0.66996	0.983207	14375	1	1.8868	0.00012868	0.00038448	0.549196	13	2	1.8868
KCNK1	3	0.99986	0.99987	0.999981	21537	0	2.168	0.00013557	0.00040103	0.549196	14	3	2.168
DAB2	3	0.9997	0.99969	0.999972	21534	0	3.0829	0.00014958	0.00044608	0.56523	15	3	3.0829
ACOT12	3	0.99983	0.99983	0.999981	21536	0	2.168	0.0001681	0.0004902	0.586634	16	3	2.168
hsa-mir-429	4	0.99036	0.99028	0.999319	21321	0	2.0603	0.00017073	0.00064969	0.628548	17	3	2.0603
GUK1	3	0.55444	0.57119	0.981828	12177	1	-0.87729	0.00018015	0.00052743	0.597968	18	1	-0.87729
C12orf73	3	0.99874	0.99875	0.999972	21509	0	3.128	0.00019241	0.00055823	0.601238	19	3	3.128
KIAA0922	3	0.73346	0.73335	0.983207	15816	0	2.0352	0.00023162	0.0006883	0.628548	20	2	2.0352
UGT3A2	3	0.083499	0.15455	0.97568	3174	1	0.39018	0.00028308	0.00082895	0.628548	21	1	0.39018
UBALD1	3	0.97226	0.97232	0.999319	20918	0	2.9406	0.00029819	0.00086342	0.628548	22	2	2.9406
APOPT1	3	0.96038	0.96055	0.998566	20689	0	2.9406	0.00029819	0.00086342	0.628548	23	2	2.9406
GNG8	3	0.9997	0.99969	0.999972	21535	0	2.3421	0.00030173	0.00087537	0.628548	24	3	2.3421
PDP1	3	0.91969	0.9197	0.993465	19826	0	0.50404	0.00033455	0.00098247	0.682689	25	1	0.50404
MRPS27	1	0.99961	0.99964	0.999972	21533	0	4.5604	0.00038606	0.0003877	0.549196	26	1	4.5604
VWC2	2	0.0274	0.050355	0.937951	1363	1	1.3196	0.0003946	0.00075541	0.628548	27	1	1.3196
ADCY5	2	0.9996	0.99958	0.999972	21530	0	2.773	0.00040198	0.00076644	0.628548	28	2	2.773
NKAIN1	2	0.9996	0.99958	0.999972	21531	0	2.6941	0.00040198	0.00076644	0.628548	29	2	2.6941
SLAMF8	2	0.9996	0.99958	0.999972	21532	0	2.5567	0.00040198	0.00076644	0.628548	30	2	2.5567
NonTargetingControlGuideForHuman_0406	1	0.9996	0.99962	0.999972	21529	0	4.5108	0.00040322	0.00040793	0.549196	31	1	4.5108
SNX32	3	0.99957	0.99957	0.999972	21528	0	2.1901	0.00042679	0.0012546	0.692635	32	3	2.1901
RAPGEF3	3	0.21966	0.33568	0.98071	6701	1	2.9032	0.00043237	0.0012693	0.692635	33	2	2.9032
ZNF436	3	0.76644	0.76645	0.983207	16648	0	0.96643	0.00043747	0.001284	0.692635	34	2	0.96643
hsa-mir-647	4	0.98649	0.98645	0.999319	21242	0	2.4323	0.00050912	0.0019096	0.709201	35	3	2.4323
hsa-mir-5699	3	0.99949	0.99949	0.999972	21526	0	1.8325	0.00050954	0.0014793	0.692635	36	3	1.8325
HNRNPDL	3	0.99949	0.99949	0.999972	21527	0	1.9442	0.00050954	0.0014793	0.692635	37	3	1.9442
ACOXL	3	0.99944	0.99944	0.999972	21525	0	1.8868	0.00056321	0.0016283	0.692635	38	3	1.8868
NSUN6	2	0.41039	0.41903	0.981828	9842	1	1.925	0.00056614	0.0010707	0.692635	39	1	1.925
OR4X1	3	0.86078	0.86075	0.993465	18477	0	2.6054	0.00059184	0.001717	0.692635	40	2	2.6054
HPRT1	2	0.99941	0.99939	0.999972	21524	0	3.0084	0.00059239	0.0011158	0.692635	41	2	3.0084
hsa-mir-3914-1	4	0.038217	0.095285	0.97568	1796	1	1.6654	0.00059241	0.002217	0.76896	42	2	1.6654
THAP11	3	0.9994	0.99941	0.999972	21523	0	2.482	0.00059667	0.0017271	0.692635	43	3	2.482
hsa-mir-3668	2	0.026605	0.048947	0.937951	1335	1	1.1023	0.00060045	0.0011332	0.692635	44	1	1.1023
PTRF	3	0.99937	0.99937	0.999972	21522	0	2.3299	0.00063257	0.001831	0.692635	45	3	2.3299
PEAR1	3	0.99937	0.99937	0.999972	21521	0	1.8868	0.00063257	0.001831	0.692635	46	3	1.8868
DHX30	3	0.98887	0.98899	0.999319	21298	0	2.7827	0.0006334	0.0018328	0.692635	47	3	2.7827
TRIM49D1	3	0.99291	0.99301	0.999319	21375	0	2.7827	0.0006334	0.0018328	0.692635	48	3	2.7827
WDYHV1	3	0.10552	0.18461	0.97568	3719	1	2.7827	0.0006334	0.0018328	0.692635	49	2	2.7827
ENHO	3	0.96802	0.96809	0.999319	20840	0	2.7827	0.0006334	0.0018328	0.692635	50	2	2.7827
TBATA	3	0.80151	0.80132	0.993465	17272	0	2.7827	0.0006334	0.0018328	0.692635	51	2	2.7827
ZMYM6NB	3	0.10181	0.17955	0.97568	3665	1	2.7827	0.0006334	0.0018328	0.692635	52	2	2.7827
MUC20	2	0.90183	0.90171	0.993465	19380	0	2.5834	0.00066906	0.0012592	0.692635	53	1	2.5834
HK2	3	0.94918	0.94935	0.993465	20499	0	1.9162	0.00069475	0.0019969	0.729065	54	2	1.9162
MAT2A	3	0.99923	0.99923	0.999972	21519	0	2.168	0.00076985	0.0022143	0.76896	55	3	2.168
C1QTNF8	3	0.64829	0.65024	0.983207	13942	1	0.23358	0.00079765	0.0022897	0.76896	56	1	0.23358
MAPK3	3	0.72186	0.72171	0.983207	15564	0	2.7375	0.00082264	0.0023568	0.76896	57	2	2.7375
HIST1H2AB	2	0.99916	0.99915	0.999972	21518	0	2.593	0.00083837	0.0015759	0.692635	58	2	2.593
FBXL15	2	0.99916	0.99915	0.999972	21517	0	2.5369	0.00083837	0.0015759	0.692635	59	2	2.5369
AMTN	3	0.99913	0.99913	0.999972	21516	0	2.1043	0.00086591	0.0024758	0.76896	60	3	2.1043
ELOVL5	2	0.62075	0.62052	0.981828	13480	0	2.1395	0.00089203	0.001677	0.692635	61	1	2.1395
COA6	3	0.94918	0.94935	0.993465	20397	0	0.39018	0.00095198	0.0027245	0.76896	62	1	0.39018
USP17L8	3	0.84228	0.84222	0.993465	18120	0	0.39018	0.0010806	0.0030844	0.76896	63	1	0.39018
hsa-mir-410	4	0.93649	0.93636	0.993465	20202	0	1.8868	0.0011462	0.0042059	0.84672	64	3	1.8868
CALB2	2	0.99882	0.9988	0.999972	21515	0	2.4439	0.0011776	0.0022442	0.76896	65	2	2.4439
SEPT14	2	0.8628	0.8628	0.993465	18634	0	2.16	0.0011836	0.0022534	0.76896	66	1	2.16
NonTargetingControlGuideForHuman_0342	1	0.99882	0.99885	0.999972	21514	0	3.9668	0.0011839	0.0011797	0.692635	67	1	3.9668
FNTB	3	0.92767	0.92772	0.993465	20004	0	2.6054	0.0011898	0.0033781	0.76896	68	2	2.6054
CSTF2T	3	0.92767	0.92772	0.993465	19998	0	2.6054	0.0011898	0.0033781	0.76896	69	2	2.6054
PARL	3	0.44989	0.49546	0.981828	10418	1	2.6054	0.0011898	0.0033781	0.76896	70	2	2.6054
SYT15	3	0.98786	0.98801	0.999319	21266	0	2.6054	0.0011898	0.0033781	0.76896	71	3	2.6054
PDGFA	3	0.81983	0.81968	0.993465	17669	0	2.6054	0.0011898	0.0033781	0.76896	72	2	2.6054
TMEM126B	3	0.98429	0.98442	0.999319	21196	0	2.6054	0.0011898	0.0033781	0.76896	73	3	2.6054
RPRML	3	0.99291	0.99301	0.999319	21389	0	2.6054	0.0011898	0.0033781	0.76896	74	3	2.6054
YAF2	3	0.66604	0.66648	0.983207	14345	1	2.6054	0.0011898	0.0033781	0.76896	75	2	2.6054
RNMTL1	3	0.96377	0.96389	0.998566	20786	0	2.6054	0.0011898	0.0033781	0.76896	76	2	2.6054
EFCAB4B	3	0.4929	0.52536	0.981828	11324	1	2.6054	0.0011898	0.0033781	0.76896	77	2	2.6054
NUDT13	3	0.56753	0.58148	0.981828	12362	1	2.6054	0.0011898	0.0033781	0.76896	78	2	2.6054
CLPTM1L	3	0.93527	0.93537	0.993465	20187	0	2.6054	0.0011898	0.0033781	0.76896	79	2	2.6054
SLC7A13	3	0.18766	0.29437	0.97568	5970	1	0.33041	0.0012606	0.0035684	0.76896	80	1	0.33041
TDRD7	3	0.99874	0.99875	0.999972	21511	0	1.5372	0.001261	0.0035698	0.76896	81	3	1.5372
NSD1	3	0.99874	0.99875	0.999972	21507	0	1.5372	0.001261	0.0035698	0.76896	82	3	1.5372
CLDN4	3	0.99874	0.99875	0.999972	21510	0	2.0347	0.001261	0.0035698	0.76896	83	3	2.0347
BLNK	3	0.99874	0.99875	0.999972	21513	0	1.7749	0.001261	0.0035698	0.76896	84	3	1.7749
KCNQ4	3	0.99874	0.99875	0.999972	21503	0	1.8847	0.001261	0.0035698	0.76896	85	3	1.8847
IRX1	3	0.99874	0.99875	0.999972	21501	0	1.6643	0.001261	0.0035698	0.76896	86	3	1.6643
MRPL3	3	0.99874	0.99875	0.999972	21502	0	2.168	0.001261	0.0035698	0.76896	87	3	2.168
USP38	3	0.99874	0.99875	0.999972	21504	0	2.1448	0.001261	0.0035698	0.76896	88	3	2.1448
GPR143	3	0.99874	0.99875	0.999972	21505	0	1.5372	0.001261	0.0035698	0.76896	89	3	1.5372
TDRD5	3	0.99874	0.99875	0.999972	21500	0	1.8868	0.001261	0.0035698	0.76896	90	3	1.8868
IRAK3	3	0.99874	0.99875	0.999972	21512	0	1.8868	0.001261	0.0035698	0.76896	91	3	1.8868
IL17RB	3	0.99874	0.99875	0.999972	21508	0	1.5372	0.001261	0.0035698	0.76896	92	3	1.5372
TP53RK	2	0.67651	0.67624	0.983207	14553	0	1.9922	0.0013036	0.0024896	0.76896	93	1	1.9922
ADCK4	3	0.38574	0.45377	0.981828	9422	1	0.59056	0.0013377	0.0037872	0.799796	94	1	0.59056
hsa-mir-1183	4	0.99864	0.99865	0.999972	21499	0	1.5372	0.0013617	0.0049905	0.852532	95	4	1.5372
PIH1D2	3	0.68389	0.68369	0.983207	14709	1	2.2617	0.0014149	0.0039834	0.833077	96	2	2.2617
KIAA0100	2	0.79008	0.78964	0.993465	17049	0	1.6068	0.0014408	0.002753	0.76896	97	1	1.6068
CREBBP	3	0.29858	0.4011	0.98071	8191	1	2.6597	0.0014716	0.0041425	0.841818	98	2	2.6597
RIMS2	3	0.91078	0.91079	0.993465	19639	0	2.6597	0.0014716	0.0041425	0.841818	99	2	2.6597
MAMDC2	3	0.11651	0.19953	0.97568	4146	1	1.4246	0.0015434	0.0043626	0.852532	100	2	1.4246
CRISPLD1	3	0.33575	0.42296	0.981828	8727	1	-0.24973	0.0015434	0.0043626	0.852532	101	1	-0.24973
ZNF135	3	0.035777	0.087277	0.971092	1737	1	2.6417	0.0015535	0.0043884	0.852532	102	2	2.6417
CTSE	3	0.81081	0.8106	0.993465	17484	0	0.90817	0.0016463	0.0046439	0.852532	103	2	0.90817
OR2M2	3	0.96377	0.96389	0.998566	20790	0	1.4246	0.0016463	0.0046439	0.852532	104	2	1.4246
CAPNS2	3	0.41999	0.47575	0.981828	9962	1	2.4717	0.0016626	0.0046954	0.852532	105	2	2.4717
MPC2	1	0.99829	0.99832	0.999972	21498	0	3.8221	0.0017072	0.0016926	0.692635	106	1	3.8221
CCDC125	2	0.39382	0.40466	0.981828	9733	1	1.5938	0.0017151	0.0033029	0.76896	107	1	1.5938
RUNX3	3	0.73821	0.73814	0.983207	15902	0	-0.058651	0.0017234	0.0048627	0.852532	108	1	-0.058651
ARMCX6	3	0.99826	0.99827	0.999972	21497	0	1.5972	0.0017401	0.0049114	0.852532	109	3	1.5972
COPS4	3	0.99826	0.99827	0.999972	21496	0	1.5972	0.0017401	0.0049114	0.852532	110	3	1.5972
MFAP3	2	0.99825	0.99822	0.999972	21494	0	2.168	0.0017506	0.0033719	0.76896	111	2	2.168
UBE2J2	2	0.99825	0.99822	0.999972	21495	0	2.8045	0.0017506	0.0033719	0.76896	112	2	2.8045
PLXDC2	3	0.86357	0.8635	0.993465	18691	0	2.4386	0.0017877	0.0050415	0.852532	113	2	2.4386
NonTargetingControlGuideForHuman_0787	1	0.99821	0.99823	0.999972	21493	0	3.7277	0.001793	0.0017749	0.692635	114	1	3.7277
IRF1	3	0.4276	0.48069	0.981828	10102	1	0.042535	0.0018262	0.0051479	0.852532	115	1	0.042535
RNF43	3	0.99814	0.99816	0.999972	21492	0	1.5372	0.0018628	0.005246	0.852532	116	3	1.5372
DSC1	3	0.99813	0.99815	0.999972	21491	0	2.168	0.0018717	0.0052681	0.852532	117	3	2.168
ZFP28	3	0.41999	0.47575	0.981828	9996	1	2.5122	0.0018879	0.0053095	0.852532	118	2	2.5122
PEG3	3	0.9958	0.99588	0.999972	21435	0	2.5122	0.0018879	0.0053095	0.852532	119	3	2.5122
SLFN11	3	0.61271	0.61881	0.981828	13145	1	2.5122	0.0018879	0.0053095	0.852532	120	2	2.5122
CST7	2	0.67651	0.67624	0.983207	14568	0	1.8943	0.0019379	0.0037412	0.797912	121	1	1.8943
hsa-mir-4701	4	0.68819	0.70338	0.983207	14819	1	0.978	0.0019546	0.0070915	0.858188	122	2	0.978
hsa-mir-301a	3	0.97226	0.97232	0.999319	20922	0	1.0748	0.0019548	0.005508	0.852532	123	2	1.0748
FAM24A	3	0.20356	0.31506	0.98071	6286	1	-0.95814	0.0019548	0.005508	0.852532	124	1	-0.95814
SFTPA2	3	0.99788	0.9979	0.999972	21488	0	1.8868	0.0021166	0.00593	0.852532	125	3	1.8868
HAVCR1	3	0.99788	0.9979	0.999972	21489	0	2.3526	0.0021166	0.00593	0.852532	126	3	2.3526
PAGR1	3	0.99788	0.9979	0.999972	21490	0	2.0063	0.0021166	0.00593	0.852532	127	3	2.0063
SH3PXD2B	3	0.94918	0.94935	0.993465	20425	0	1.4865	0.0021604	0.0060536	0.852532	128	2	1.4865
TNFSF10	3	0.53885	0.55924	0.981828	11877	1	-0.95017	0.0021604	0.0060536	0.852532	129	1	-0.95017
METTL16	3	0.99777	0.99778	0.999972	21487	0	2.4032	0.0022306	0.0062416	0.852532	130	3	2.4032
CBLL1	2	0.99773	0.99767	0.999972	21486	0	2.5421	0.0022663	0.0043939	0.852532	131	2	2.5421
AMIGO2	3	0.99773	0.99775	0.999972	21485	0	1.5372	0.0022713	0.0063473	0.852532	132	3	1.5372
TRIM39	3	0.9977	0.99771	0.999972	21484	0	1.5372	0.0023044	0.0064388	0.852532	133	3	1.5372
hsa-mir-339	4	0.92785	0.92766	0.993465	20006	0	1.3194	0.0023479	0.0084713	0.873263	134	2	1.3194
AVP	3	0.99764	0.99764	0.999972	21483	0	1.4865	0.002361	0.0066075	0.852532	135	3	1.4865
CTSV	2	0.36409	0.37925	0.98071	9138	1	1.5304	0.0023664	0.0045777	0.852532	136	1	1.5304
C19orf59	3	0.17108	0.27245	0.97568	5438	1	-1.5289	0.0023917	0.006681	0.852532	137	1	-1.5289
EVI5	3	0.22314	0.34011	0.98071	6800	1	1.5372	0.0023917	0.006681	0.852532	138	2	1.5372
hsa-mir-126	3	0.18062	0.28513	0.97568	5648	2	-1.9368	0.0023917	0.006681	0.852532	139	1	-1.9368
SRRD	3	0.99752	0.99752	0.999972	21477	0	2.4032	0.0024665	0.0068782	0.852532	140	3	2.4032
hsa-mir-891b	3	0.99736	0.99736	0.999972	21472	0	2.4032	0.0024665	0.0068782	0.852532	141	3	2.4032
GATA2	3	0.045042	0.10059	0.97568	2031	1	2.4032	0.0024665	0.0068782	0.852532	142	2	2.4032
MFN1	3	0.29858	0.4011	0.98071	8101	1	2.4032	0.0024665	0.0068782	0.852532	143	2	2.4032
NOS2	3	0.97837	0.97844	0.999319	21052	0	2.4032	0.0024665	0.0068782	0.852532	144	3	2.4032
GPR33	3	0.98191	0.98202	0.999319	21141	0	2.4032	0.0024665	0.0068782	0.852532	145	3	2.4032
CRYM	3	0.97677	0.97687	0.999319	21016	0	2.4032	0.0024665	0.0068782	0.852532	146	3	2.4032
DENND4A	3	0.97463	0.9747	0.999319	20976	0	2.4032	0.0024665	0.0068782	0.852532	147	2	2.4032
CPA5	3	0.84228	0.84222	0.993465	18117	0	2.4032	0.0024665	0.0068782	0.852532	148	2	2.4032
MYH10	3	0.99752	0.99752	0.999972	21480	0	1.5372	0.0024816	0.006926	0.852532	149	3	1.5372
COMMD7	3	0.99752	0.99752	0.999972	21478	0	1.5372	0.0024816	0.006926	0.852532	150	3	1.5372
TAC3	3	0.99752	0.99752	0.999972	21479	0	1.5372	0.0024816	0.006926	0.852532	151	3	1.5372
GSG1L	3	0.99752	0.99752	0.999972	21481	0	1.4865	0.0024816	0.006926	0.852532	152	3	1.4865
FGFBP1	3	0.99752	0.99752	0.999972	21482	0	1.4246	0.0024816	0.006926	0.852532	153	3	1.4246
hsa-mir-571	4	0.95593	0.95585	0.997765	20627	0	1.5923	0.0025051	0.0090146	0.886026	154	3	1.5923
ZFAND4	2	0.9787	0.97868	0.999319	21061	0	2.6487	0.0025207	0.0048576	0.852532	155	2	2.6487
hsa-mir-6079	3	0.54727	0.56564	0.981828	12099	1	1.1478	0.0025715	0.0071572	0.861303	156	2	1.1478
WRAP53	2	0.99738	0.99732	0.999972	21476	0	2.1927	0.0026153	0.0050387	0.852532	157	2	2.1927
COX6C	2	0.99738	0.99731	0.999972	21475	0	2.4512	0.0026223	0.005053	0.852532	158	2	2.4512
PI4KA	3	0.99736	0.99736	0.999972	21473	0	1.3842	0.0026396	0.0073512	0.872457	159	3	1.3842
CCDC71L	3	0.99736	0.99736	0.999972	21474	0	1.5372	0.0026396	0.0073512	0.872457	160	3	1.5372
ARMCX3	3	0.4276	0.48069	0.981828	10075	1	0.63761	0.0026486	0.0073714	0.872457	161	2	0.63761
SLC25A31	2	0.99732	0.99726	0.999972	21471	0	2.1361	0.0026771	0.0051537	0.852532	162	2	2.1361
ABCB1	3	0.99723	0.99724	0.999972	21470	0	1.5372	0.0027695	0.0077023	0.873263	163	3	1.5372
hsa-mir-4751	4	0.99719	0.9972	0.999972	21469	0	1.1825	0.0028108	0.010069	0.912755	164	4	1.1825
GART	2	0.9631	0.96316	0.998566	20718	0	2.4831	0.002812	0.0054042	0.852532	165	2	2.4831
TLR7	2	0.62075	0.62052	0.981828	13587	0	1.8554	0.002812	0.0054042	0.852532	166	1	1.8554
ANKRD7	1	0.99718	0.99721	0.999972	21468	0	3.5322	0.0028225	0.0028026	0.76896	167	1	3.5322
SYNJ2	3	0.99717	0.99717	0.999972	21467	0	1.6268	0.0028334	0.0078735	0.873263	168	3	1.6268
CD55	3	0.9971	0.99711	0.999972	21465	0	1.5372	0.002903	0.0080728	0.873263	169	3	1.5372
CSF2	3	0.9971	0.99711	0.999972	21466	0	1.6754	0.002903	0.0080728	0.873263	170	3	1.6754
CHAC2	3	0.5293	0.55201	0.981828	11736	1	-0.25629	0.0029055	0.0080778	0.873263	171	1	-0.25629
OR10G8	3	0.068802	0.13412	0.97568	2722	2	-1.2575	0.0029055	0.0080778	0.873263	172	1	-1.2575
P2RX5	3	0.41367	0.47163	0.981828	9897	1	0.39018	0.0029055	0.0080778	0.873263	173	1	0.39018
COG7	3	0.96924	0.96933	0.999319	20857	0	1.0748	0.0029055	0.0080778	0.873263	174	2	1.0748
TRABD2A	3	0.4929	0.52536	0.981828	11017	1	1.0892	0.0029055	0.0080778	0.873263	175	2	1.0892
TTC7B	3	0.73705	0.73698	0.983207	15876	0	0.52869	0.0029055	0.0080778	0.873263	176	1	0.52869
MRGBP	3	0.99703	0.99705	0.999972	21464	0	1.4246	0.0029727	0.0082433	0.873263	177	3	1.4246
IMPA1	2	0.76802	0.76749	0.984018	16803	0	1.9766	0.0029833	0.0057167	0.852532	178	1	1.9766
ABHD17A	2	0.99695	0.99689	0.999972	21461	0	2.1013	0.0030459	0.0058348	0.852532	179	2	2.1013
SLC9C1	2	0.99695	0.99689	0.999972	21462	0	2.5511	0.0030459	0.0058348	0.852532	180	2	2.5511
SH2D3A	2	0.99695	0.99689	0.999972	21463	0	2.2189	0.0030459	0.0058348	0.852532	181	2	2.2189
C1orf186	2	0.99695	0.99689	0.999972	21460	0	2.32	0.0030459	0.0058348	0.852532	182	2	2.32
hsa-mir-7107	4	0.99691	0.99691	0.999972	21459	0	1.3147	0.0030874	0.011036	0.912755	183	4	1.3147
hsa-mir-1469	4	0.99691	0.99691	0.999972	21458	0	1.5052	0.0030874	0.011036	0.912755	184	4	1.5052
TWSG1	3	0.99689	0.99692	0.999972	21456	0	1.3092	0.0031088	0.0086239	0.873263	185	3	1.3092
PRLR	3	0.99689	0.99692	0.999972	21455	0	1.5077	0.0031088	0.0086239	0.873263	186	3	1.5077
PRRG4	3	0.99689	0.99692	0.999972	21454	0	1.5372	0.0031088	0.0086239	0.873263	187	3	1.5372
FBXO28	3	0.99689	0.99692	0.999972	21457	0	2.168	0.0031088	0.0086239	0.873263	188	3	2.168
LCAT	3	0.045042	0.10059	0.97568	1953	1	2.4104	0.0031549	0.0087554	0.87983	189	2	2.4104
UBA6	3	0.20864	0.32158	0.98071	6348	2	-0.70192	0.0031624	0.0087815	0.87983	190	1	-0.70192
NonTargetingControlGuideForHuman_0903	1	0.99683	0.99689	0.999972	21453	0	3.441	0.0031657	0.003134	0.76896	191	1	3.441
hsa-mir-4710	4	0.98118	0.98113	0.999319	21125	0	0.96367	0.0031876	0.011384	0.912755	192	2	0.96367
TANGO2	3	0.18766	0.29437	0.97568	5981	1	2.3207	0.0031909	0.0088491	0.882494	193	2	2.3207
ZSWIM4	2	0.83711	0.837	0.993465	18012	0	2.0606	0.003206	0.0061538	0.852532	194	1	2.0606
hsa-mir-5186	3	0.7422	0.74212	0.983207	16008	0	-0.25629	0.0032137	0.008902	0.883675	195	1	-0.25629
TAT	3	0.96924	0.96933	0.999319	20856	0	2.3299	0.0032453	0.0089884	0.886026	196	2	2.3299
TACO1	3	0.97926	0.97934	0.999319	21069	0	2.168	0.0032651	0.0090491	0.886026	197	3	2.168
UGCG	2	0.99673	0.99667	0.999972	21452	0	2.125	0.0032656	0.0062692	0.852532	198	2	2.125
RPL35	3	0.61271	0.61881	0.981828	13290	1	1.8041	0.0033164	0.0091874	0.895502	199	2	1.8041
CR2	2	0.99665	0.99658	0.999972	21451	0	2.1982	0.0033465	0.0064218	0.852532	200	2	2.1982
hsa-mir-635	4	0.78154	0.78154	0.993465	16886	1	1.4773	0.0033665	0.012014	0.912755	201	2	1.4773
TTC34	3	0.99656	0.99662	0.999972	21447	0	1.5701	0.0034389	0.009517	0.906464	202	3	1.5701
IFIT1	3	0.99656	0.99662	0.999972	21448	0	1.316	0.0034389	0.009517	0.906464	203	3	1.316
NOM1	3	0.99656	0.99662	0.999972	21446	0	1.7749	0.0034389	0.009517	0.906464	204	3	1.7749
DRAM1	3	0.99656	0.99662	0.999972	21450	0	1.3842	0.0034389	0.009517	0.906464	205	3	1.3842
FASTKD3	3	0.99656	0.99662	0.999972	21449	0	1.5972	0.0034389	0.009517	0.906464	206	3	1.5972
C8orf44	3	0.99291	0.99301	0.999319	21363	0	2.3699	0.003452	0.0095524	0.906464	207	3	2.3699
UQCRC1	2	0.99653	0.99646	0.999972	21445	0	2.6466	0.0034738	0.0066617	0.852532	208	2	2.6466
PDCD5	2	0.99653	0.99646	0.999972	21444	0	2.065	0.0034738	0.0066617	0.852532	209	2	2.065
ERGIC3	3	0.11797	0.2015	0.97568	4211	2	-1.0352	0.0035476	0.0098185	0.912755	210	1	-1.0352
MSI1	3	0.13665	0.22669	0.97568	4631	2	-0.89301	0.0035476	0.0098185	0.912755	211	1	-0.89301
PCCB	3	0.94918	0.94935	0.993465	20382	0	0.55856	0.0035476	0.0098185	0.912755	212	1	0.55856
MYOCD	3	0.58273	0.59369	0.981828	12653	1	-0.23953	0.0035476	0.0098185	0.912755	213	1	-0.23953
GSKIP	2	0.89051	0.89033	0.993465	19219	0	2.1159	0.0035829	0.0068856	0.852532	214	1	2.1159
CD81	3	0.14555	0.23857	0.97568	4818	1	2.3421	0.003602	0.0099646	0.912755	215	2	2.3421
hsa-mir-4704	3	0.98796	0.98811	0.999319	21268	0	2.3526	0.0036914	0.010217	0.912755	216	3	2.3526
C5AR2	3	0.99626	0.99632	0.999972	21443	0	1.316	0.0037418	0.010359	0.912755	217	3	1.316
SH3BGRL2	3	0.97567	0.97576	0.999319	20999	0	2.2233	0.0037497	0.010381	0.912755	218	2	2.2233
FRRS1	3	0.26711	0.38328	0.98071	7688	1	0.33041	0.00383	0.010596	0.912755	219	1	0.33041
MAGEB17	3	0.97958	0.97964	0.999319	21075	0	2.2555	0.0038355	0.010609	0.912755	220	3	2.2555
CYSLTR1	3	0.43616	0.48628	0.981828	10235	1	2.2555	0.0038355	0.010609	0.912755	221	2	2.2555
LYRM7	3	0.11651	0.19953	0.97568	4141	1	2.2555	0.0038355	0.010609	0.912755	222	2	2.2555
ALB	3	0.99614	0.99621	0.999972	21442	0	1.5372	0.0038558	0.010659	0.912755	223	3	1.5372
NINJ2	3	0.97721	0.9773	0.999319	21026	0	2.204	0.0038679	0.010692	0.912755	224	3	2.204
ZCCHC2	3	0.87349	0.87362	0.993465	18832	0	2.204	0.0038679	0.010692	0.912755	225	2	2.204
APEX2	3	0.38574	0.45377	0.981828	9699	1	0.96643	0.0039327	0.01086	0.912755	226	2	0.96643
hsa-mir-8083	4	0.99607	0.99607	0.999972	21441	0	1.5184	0.0039345	0.013974	0.912755	227	4	1.5184
HDHD1	3	0.94918	0.94935	0.993465	20458	0	2.2468	0.0039421	0.010883	0.912755	228	2	2.2468
HOXC13	3	0.94918	0.94935	0.993465	20384	0	2.2468	0.0039421	0.010883	0.912755	229	2	2.2468
TEKT2	3	0.99599	0.99606	0.999972	21440	0	1.8616	0.0040142	0.011107	0.912755	230	3	1.8616
GUCA2B	3	0.99599	0.99606	0.999972	21439	0	1.6268	0.0040142	0.011107	0.912755	231	3	1.6268
DDB2	3	0.99599	0.99606	0.999972	21438	0	1.3045	0.0040142	0.011107	0.912755	232	3	1.3045
EPX	1	0.99586	0.99592	0.999972	21437	0	3.3312	0.0041351	0.0040744	0.841818	233	1	3.3312
GPR137C	2	0.8628	0.8628	0.993465	18564	0	2.0143	0.0041651	0.007996	0.873263	234	1	2.0143
FGL1	2	0.90183	0.90171	0.993465	19371	0	2.0985	0.0041651	0.007996	0.873263	235	1	2.0985
C11orf49	2	0.06173	0.10882	0.97568	2598	1	0.7397	0.0041651	0.007996	0.873263	236	1	0.7397
LDLR	3	0.9958	0.99588	0.999972	21436	0	1.5372	0.004197	0.011578	0.912755	237	3	1.5372
SPRTN	3	0.045042	0.10059	0.97568	1964	1	1.8847	0.004215	0.011632	0.912755	238	2	1.8847
SBDS	3	0.76644	0.76645	0.983207	16525	0	1.0748	0.004215	0.011632	0.912755	239	2	1.0748
CEP250	3	0.29858	0.4011	0.98071	8183	1	-0.18055	0.004215	0.011632	0.912755	240	1	-0.18055
ARHGAP35	3	0.61271	0.61881	0.981828	13054	1	0.55856	0.004215	0.011632	0.912755	241	1	0.55856
OPRL1	3	0.18766	0.29437	0.97568	6013	1	0.39018	0.004215	0.011632	0.912755	242	1	0.39018
HLA-E	3	0.80151	0.80132	0.993465	17195	0	2.168	0.004215	0.011632	0.912755	243	2	2.168
LRRC8B	3	0.99577	0.99584	0.999972	21434	0	1.5372	0.0042333	0.011688	0.912755	244	3	1.5372
hsa-mir-5572	4	0.99564	0.99565	0.999972	21433	0	1.3668	0.0043558	0.015404	0.916988	245	4	1.3668
ATP7B	3	0.79017	0.79007	0.993465	17066	0	0.79535	0.0044716	0.012363	0.912755	246	2	0.79535
hsa-mir-765	2	0.9955	0.99541	0.999972	21423	0	2.2461	0.0044986	0.0086349	0.873263	247	2	2.2461
PRDX1	2	0.9955	0.99541	0.999972	21430	0	2.2461	0.0044986	0.0086349	0.873263	248	2	2.2461
ADH7	2	0.9955	0.99541	0.999972	21428	0	2.0274	0.0044986	0.0086349	0.873263	249	2	2.0274
TUFM	2	0.9955	0.99541	0.999972	21424	0	2.1995	0.0044986	0.0086349	0.873263	250	2	2.1995
hsa-mir-4784	2	0.9955	0.99541	0.999972	21426	0	1.8868	0.0044986	0.0086349	0.873263	251	2	1.8868
CDCA7L	2	0.9955	0.99541	0.999972	21427	0	2.1283	0.0044986	0.0086349	0.873263	252	2	2.1283
PSMB5	2	0.9955	0.99541	0.999972	21425	0	2.0274	0.0044986	0.0086349	0.873263	253	2	2.0274
H2AFX	2	0.9955	0.99541	0.999972	21432	0	2.3347	0.0044986	0.0086349	0.873263	254	2	2.3347
PDLIM7	2	0.9955	0.99541	0.999972	21429	0	2.4772	0.0044986	0.0086349	0.873263	255	2	2.4772
HAUS3	2	0.9955	0.99541	0.999972	21431	0	2.1995	0.0044986	0.0086349	0.873263	256	2	2.1995
HDLBP	3	0.70971	0.70962	0.983207	15243	0	-0.34896	0.0045486	0.01258	0.912755	257	1	-0.34896
hsa-mir-3684	4	0.65237	0.6781	0.983207	14071	1	1.5562	0.0046353	0.01637	0.916988	258	3	1.5562
hsa-mir-326	4	0.98801	0.98798	0.999319	21272	0	1.7859	0.0046353	0.01637	0.916988	259	3	1.7859
LGALS8	3	0.9953	0.9954	0.999972	21421	0	1.2263	0.0046979	0.012974	0.912755	260	3	1.2263
RNF10	3	0.9953	0.9954	0.999972	21420	0	1.2555	0.0046979	0.012974	0.912755	261	3	1.2555
EDF1	3	0.9953	0.9954	0.999972	21422	0	1.5972	0.0046979	0.012974	0.912755	262	3	1.5972
MTSS1L	3	0.11651	0.19953	0.97568	4134	1	1.9867	0.0048052	0.013255	0.912755	263	2	1.9867
FLJ45513	3	0.13665	0.22669	0.97568	4605	2	-0.89301	0.0048052	0.013255	0.912755	264	1	-0.89301
BOLA3	3	0.89453	0.8946	0.993465	19308	0	0.40441	0.0048052	0.013255	0.912755	265	1	0.40441
PPARGC1A	3	0.21966	0.33568	0.98071	6658	1	-0.43063	0.0048052	0.013255	0.912755	266	1	-0.43063
FBXO4	3	0.11651	0.19953	0.97568	4087	1	-0.95814	0.0048052	0.013255	0.912755	267	1	-0.95814
SALL1	3	0.61271	0.61881	0.981828	13300	1	-0.19108	0.0048052	0.013255	0.912755	268	1	-0.19108
LRRC3C	3	0.0047764	0.013177	0.9085	264	2	-2.2278	0.0048052	0.013255	0.912755	269	1	-2.2278
TIRAP	3	0.61271	0.61881	0.981828	13120	1	0.92486	0.0048052	0.013255	0.912755	270	2	0.92486
hsa-mir-194-1	4	0.43577	0.55698	0.981828	10233	1	1.0767	0.0048381	0.017072	0.916988	271	2	1.0767
hsa-mir-4418	4	0.5163	0.59696	0.981828	11548	1	1.3174	0.0048381	0.017072	0.916988	272	2	1.3174
FAM103A1	3	0.99506	0.99515	0.999972	21419	0	2.168	0.0049417	0.013628	0.912755	273	3	2.168
COQ7	3	0.99506	0.99515	0.999972	21418	0	1.5372	0.0049417	0.013628	0.912755	274	3	1.5372
PALM3	3	0.99506	0.99515	0.999972	21417	0	1.2234	0.0049417	0.013628	0.912755	275	3	1.2234
PLAG1	3	0.99496	0.99506	0.999972	21415	0	1.8868	0.0050386	0.013886	0.912755	276	3	1.8868
C1QL3	3	0.99496	0.99506	0.999972	21416	0	1.927	0.0050386	0.013886	0.912755	277	3	1.927
ENOX2	3	0.86956	0.86961	0.993465	18777	0	0.99393	0.0050617	0.013952	0.912755	278	2	0.99393
LSM14B	3	0.34292	0.42727	0.981828	8865	1	2.168	0.0051054	0.014068	0.912755	279	2	2.168
hsa-mir-548x-2	3	0.38574	0.45377	0.981828	9411	1	2.168	0.0051054	0.014068	0.912755	280	2	2.168
PRKCA	3	0.93367	0.93377	0.993465	20153	0	2.168	0.0051054	0.014068	0.912755	281	2	2.168
DKK1	3	0.90382	0.90383	0.993465	19507	0	2.168	0.0051054	0.014068	0.912755	282	2	2.168
RNF170	3	0.61271	0.61881	0.981828	12973	1	2.168	0.0051054	0.014068	0.912755	283	2	2.168
LAMC2	3	0.38574	0.45377	0.981828	9509	1	2.168	0.0051054	0.014068	0.912755	284	2	2.168
PBX2	3	0.96377	0.96389	0.998566	20789	0	2.168	0.0051054	0.014068	0.912755	285	2	2.168
NAA25	3	0.76644	0.76645	0.983207	16729	0	2.168	0.0051054	0.014068	0.912755	286	2	2.168
CCDC115	3	0.4929	0.52536	0.981828	10928	1	2.168	0.0051054	0.014068	0.912755	287	2	2.168
DNAH14	3	0.90382	0.90383	0.993465	19488	0	2.168	0.0051054	0.014068	0.912755	288	2	2.168
RAB20	3	0.86558	0.86557	0.993465	18722	0	2.168	0.0051054	0.014068	0.912755	289	2	2.168
hsa-mir-1324	3	0.56753	0.58148	0.981828	12380	1	2.168	0.0051054	0.014068	0.912755	290	2	2.168
NDNF	3	0.64829	0.65024	0.983207	13938	1	2.168	0.0051054	0.014068	0.912755	291	2	2.168
RGS6	3	0.38574	0.45377	0.981828	9567	1	2.168	0.0051054	0.014068	0.912755	292	2	2.168
ASCC3	3	0.71931	0.71913	0.983207	15511	0	2.168	0.0051054	0.014068	0.912755	293	2	2.168
MMP3	3	0.93426	0.93435	0.993465	20175	0	2.168	0.0051054	0.014068	0.912755	294	2	2.168
MYL2	3	0.14555	0.23857	0.97568	4863	1	2.168	0.0051054	0.014068	0.912755	295	2	2.168
CIAPIN1	3	0.94918	0.94935	0.993465	20574	0	2.168	0.0051054	0.014068	0.912755	296	2	2.168
UHRF2	3	0.96377	0.96389	0.998566	20787	0	2.168	0.0051054	0.014068	0.912755	297	2	2.168
CACNA1E	3	0.43811	0.48757	0.981828	10250	1	2.168	0.0051054	0.014068	0.912755	298	2	2.168
TMEM87A	3	0.96377	0.96389	0.998566	20791	0	2.168	0.0051054	0.014068	0.912755	299	2	2.168
GJB6	3	0.68046	0.68031	0.983207	14599	1	2.168	0.0051054	0.014068	0.912755	300	2	2.168
WDR5B	3	0.53178	0.55387	0.981828	11767	1	2.168	0.0051054	0.014068	0.912755	301	2	2.168
IL17A	3	0.67425	0.67421	0.983207	14519	1	2.168	0.0051054	0.014068	0.912755	302	2	2.168
OPA3	3	0.35631	0.43544	0.981828	9018	1	2.168	0.0051054	0.014068	0.912755	303	2	2.168
DDX3X	3	0.94918	0.94935	0.993465	20555	0	2.168	0.0051054	0.014068	0.912755	304	2	2.168
MDH1B	3	0.76644	0.76645	0.983207	16691	0	2.168	0.0051054	0.014068	0.912755	305	2	2.168
MEFV	3	0.43564	0.48594	0.981828	10226	1	2.168	0.0051054	0.014068	0.912755	306	2	2.168
hsa-mir-3923	3	0.99291	0.99301	0.999319	21372	0	2.168	0.0051054	0.014068	0.912755	307	3	2.168
METTL2A	3	0.85476	0.85476	0.993465	18299	0	2.168	0.0051054	0.014068	0.912755	308	2	2.168
RAD54B	3	0.99486	0.99496	0.999972	21414	0	1.8696	0.0051437	0.014173	0.916823	309	3	1.8696
hsa-mir-4327	4	0.52801	0.60324	0.981828	11721	1	0.14286	0.0051717	0.018183	0.916988	310	1	0.14286
SUCNR1	3	0.99474	0.99483	0.999972	21413	0	1.6268	0.0052557	0.01449	0.916988	311	3	1.6268
JUN	2	0.89051	0.89033	0.993465	19207	0	2.0525	0.0052778	0.010124	0.912755	312	1	2.0525
hsa-mir-4428	4	0.79868	0.79848	0.993465	17182	0	0.41762	0.0053085	0.018655	0.916988	313	2	0.41762
NonTargetingControlGuideForHuman_0289	1	0.99465	0.99467	0.999972	21412	0	3.2124	0.0053534	0.0052957	0.852532	314	1	3.2124
PFDN6	3	0.99291	0.99301	0.999319	21379	0	1.2342	0.0053695	0.014791	0.916988	315	3	1.2342
HAPLN3	3	0.3248	0.41652	0.981828	8547	1	-1.4744	0.0053695	0.014791	0.916988	316	1	-1.4744
GTF3C2	3	0.9869	0.98702	0.999319	21243	0	0.96643	0.0053695	0.014791	0.916988	317	3	0.96643
STYXL1	3	0.4929	0.52536	0.981828	11054	1	0.80408	0.0053695	0.014791	0.916988	318	2	0.80408
FAM98B	3	0.96377	0.96389	0.998566	20776	0	0.90817	0.0053695	0.014791	0.916988	319	2	0.90817
GAS7	3	0.3248	0.41652	0.981828	8553	1	0.24095	0.0053695	0.014791	0.916988	320	1	0.24095
GPR50	3	0.99461	0.99468	0.999972	21411	0	1.5372	0.0053946	0.014847	0.916988	321	3	1.5372
hsa-mir-1255b-2	2	0.8628	0.8628	0.993465	18524	0	1.9801	0.0053975	0.010343	0.912755	322	1	1.9801
CBR1	3	0.97226	0.97232	0.999319	20926	0	0.96643	0.0056259	0.015444	0.916988	323	2	0.96643
MRPS5	3	0.84732	0.84731	0.993465	18226	0	0.25005	0.0056772	0.015582	0.916988	324	1	0.25005
ACSL4	3	0.87069	0.87075	0.993465	18793	0	0.070988	0.0057285	0.015717	0.916988	325	1	0.070988
CST4	3	0.78635	0.78625	0.993465	16917	0	-0.38116	0.005831	0.015998	0.916988	326	1	-0.38116
NonTargetingControlGuideForHuman_0540	1	0.99389	0.99392	0.999972	21410	0	3.2411	0.0061083	0.0060683	0.852532	327	1	3.2411
hsa-mir-4292	4	0.99387	0.99385	0.999972	21409	0	1.4555	0.0061305	0.021335	0.939633	328	4	1.4555
NonTargetingControlGuideForHuman_0544	1	0.99377	0.9938	0.999972	21408	0	3.1866	0.0062284	0.0061878	0.852532	329	1	3.1866
IDH1	3	0.90382	0.90383	0.993465	19440	0	1.006	0.0062412	0.017068	0.916988	330	2	1.006
ADCK3	3	0.14555	0.23857	0.97568	4919	1	1.006	0.0062412	0.017068	0.916988	331	2	1.006
OR5T1	3	0.90382	0.90383	0.993465	19556	0	1.0748	0.0062412	0.017068	0.916988	332	2	1.0748
CD28	3	0.4929	0.52536	0.981828	11180	1	-0.086897	0.0062412	0.017068	0.916988	333	1	-0.086897
hsa-mir-4675	3	0.90382	0.90383	0.993465	19521	0	0.31785	0.0062412	0.017068	0.916988	334	1	0.31785
SHISA6	3	0.23887	0.36024	0.98071	7135	1	1.2263	0.0062412	0.017068	0.916988	335	2	1.2263
C12orf49	3	0.023517	0.060048	0.963853	1193	2	-0.66235	0.0062412	0.017068	0.916988	336	1	-0.66235
ARL9	2	0.90183	0.90171	0.993465	19385	0	1.9998	0.0063214	0.012077	0.912755	337	1	1.9998
POLM	2	0.9631	0.96316	0.998566	20743	0	2.2579	0.0063214	0.012077	0.912755	338	2	2.2579
SYNCRIP	2	0.73138	0.73107	0.983207	15767	0	1.6912	0.0063214	0.012077	0.912755	339	1	1.6912
DUS4L	2	0.93852	0.93865	0.993465	20236	0	2.1049	0.0063214	0.012077	0.912755	340	2	2.1049
CCDC173	2	0.94073	0.94083	0.993465	20247	0	2.1746	0.0063214	0.012077	0.912755	341	2	2.1746
FOXC1	2	0.98227	0.98225	0.999319	21152	0	2.4022	0.0063214	0.012077	0.912755	342	2	2.4022
hsa-mir-195	4	0.47784	0.57734	0.981828	10847	1	1.5672	0.0063325	0.021993	0.939633	343	3	1.5672
C17orf66	3	0.80151	0.80132	0.993465	17277	0	2.168	0.0063724	0.017407	0.916988	344	2	2.168
SHARPIN	3	0.99291	0.99301	0.999319	21365	0	2.2338	0.0063724	0.017407	0.916988	345	3	2.2338
PPP1R32	3	0.4929	0.52536	0.981828	11304	1	2.2338	0.0063724	0.017407	0.916988	346	2	2.2338
TACR3	3	0.66979	0.66996	0.983207	14443	1	2.2338	0.0063724	0.017407	0.916988	347	2	2.2338
SEC31A	3	0.94918	0.94935	0.993465	20559	0	2.2338	0.0063724	0.017407	0.916988	348	2	2.2338
RSPH10B2	1	0.99361	0.99362	0.999839	21407	0	2.9585	0.0063914	0.0063551	0.852532	349	1	2.9585
FBXL2	3	0.012201	0.032361	0.922721	630	1	2.1388	0.006504	0.017731	0.916988	350	2	2.1388
CSF1R	3	0.98776	0.9879	0.999319	21263	0	2.1714	0.0065831	0.01794	0.916988	351	3	2.1714
PSD4	3	0.94918	0.94935	0.993465	20362	0	2.168	0.0065831	0.01794	0.916988	352	2	2.168
C16orf59	3	0.99291	0.99301	0.999319	21367	0	1.5972	0.0066512	0.018132	0.916988	353	3	1.5972
UNC45B	3	0.9135	0.91349	0.993465	19700	0	1.5372	0.0067024	0.018262	0.916988	354	2	1.5372
hsa-mir-511	4	0.37678	0.5194	0.981828	9256	2	0.8996	0.0067466	0.023361	0.944662	355	2	0.8996
hsa-mir-5190	4	0.24204	0.37313	0.98071	7366	1	1.3439	0.0067466	0.023361	0.944662	356	2	1.3439
B3GAT3	3	0.54727	0.56564	0.981828	12087	1	0.61161	0.0067537	0.018407	0.916988	357	1	0.61161
ANGPTL6	3	0.16071	0.2587	0.97568	5234	2	-0.77442	0.0068049	0.018563	0.916988	358	1	-0.77442
CDON	3	0.68513	0.68491	0.983207	14739	1	2.168	0.0068541	0.018686	0.916988	359	2	2.168
FAM122B	3	0.97374	0.97379	0.999319	20957	0	2.212	0.0068541	0.018686	0.916988	360	2	2.212
CPE	3	0.83033	0.83016	0.993465	17866	0	2.212	0.0068541	0.018686	0.916988	361	2	2.212
OTOS	3	0.44561	0.49256	0.981828	10329	1	2.212	0.0068541	0.018686	0.916988	362	2	2.212
CCT4	3	0.057961	0.11898	0.97568	2383	1	2.168	0.0068541	0.018686	0.916988	363	2	2.168
CCDC103	3	0.14555	0.23857	0.97568	4903	1	2.212	0.0068541	0.018686	0.916988	364	2	2.212
hsa-mir-139	4	0.99314	0.99312	0.999379	21406	0	0.85057	0.0068634	0.023729	0.944662	365	4	0.85057
hsa-mir-23b	4	0.68499	0.70108	0.983207	14736	1	1.3662	0.0070361	0.024133	0.944662	366	2	1.3662
GAGE12B	1	0.99292	0.9929	0.999319	21405	0	3.0829	0.0070778	0.0070506	0.858058	367	1	3.0829
NonTargetingControlGuideForHuman_0249	1	0.99292	0.9929	0.999319	21404	0	3.0829	0.0070778	0.0070506	0.858058	368	1	3.0829
OR2A7	2	0.99291	0.99282	0.999319	21403	0	2.3723	0.0070874	0.013525	0.912755	369	2	2.3723
ZNF92	2	0.99291	0.99282	0.999319	21401	0	2.2048	0.0070874	0.013525	0.912755	370	2	2.2048
YKT6	2	0.99291	0.99282	0.999319	21400	0	1.986	0.0070874	0.013525	0.912755	371	2	1.986
GATC	2	0.99291	0.99282	0.999319	21402	0	2.2934	0.0070874	0.013525	0.912755	372	2	2.2934
WDR83OS	3	0.99291	0.99301	0.999319	21362	0	1.5372	0.0070884	0.019299	0.916988	373	3	1.5372
ZNF607	3	0.99291	0.99301	0.999319	21386	0	1.3035	0.0070884	0.019299	0.916988	374	3	1.3035
WDR83	3	0.99291	0.99301	0.999319	21359	0	1.0748	0.0070884	0.019299	0.916988	375	3	1.0748
PPP1R1A	3	0.99291	0.99301	0.999319	21347	0	1.0748	0.0070884	0.019299	0.916988	376	3	1.0748
LGALS1	3	0.99291	0.99301	0.999319	21377	0	1.0748	0.0070884	0.019299	0.916988	377	3	1.0748
COX14	3	0.99291	0.99301	0.999319	21396	0	1.0748	0.0070884	0.019299	0.916988	378	3	1.0748
LY96	3	0.99291	0.99301	0.999319	21374	0	1.5372	0.0070884	0.019299	0.916988	379	3	1.5372
NOMO1	3	0.99291	0.99301	0.999319	21384	0	1.8868	0.0070884	0.019299	0.916988	380	3	1.8868
CCL3	3	0.99291	0.99301	0.999319	21366	0	1.5372	0.0070884	0.019299	0.916988	381	3	1.5372
ATP5O	3	0.99291	0.99301	0.999319	21355	0	1.0748	0.0070884	0.019299	0.916988	382	3	1.0748
MCMDC2	3	0.99291	0.99301	0.999319	21381	0	1.0759	0.0070884	0.019299	0.916988	383	3	1.0759
EIF2AK2	3	0.99291	0.99301	0.999319	21393	0	1.5372	0.0070884	0.019299	0.916988	384	3	1.5372
CAPSL	3	0.99291	0.99301	0.999319	21360	0	1.0748	0.0070884	0.019299	0.916988	385	3	1.0748
FYTTD1	3	0.99291	0.99301	0.999319	21350	0	1.4671	0.0070884	0.019299	0.916988	386	3	1.4671
TXNDC8	3	0.99291	0.99301	0.999319	21380	0	1.1894	0.0070884	0.019299	0.916988	387	3	1.1894
MX1	3	0.99291	0.99301	0.999319	21397	0	1.1894	0.0070884	0.019299	0.916988	388	3	1.1894
OR2T5	3	0.99291	0.99301	0.999319	21383	0	1.8325	0.0070884	0.019299	0.916988	389	3	1.8325
AMPD1	3	0.99291	0.99301	0.999319	21348	0	1.962	0.0070884	0.019299	0.916988	390	3	1.962
RPS9	3	0.99291	0.99301	0.999319	21369	0	1.5372	0.0070884	0.019299	0.916988	391	3	1.5372
GTF2H2	3	0.99291	0.99301	0.999319	21346	0	1.0748	0.0070884	0.019299	0.916988	392	3	1.0748
KANK3	3	0.99291	0.99301	0.999319	21351	0	1.0759	0.0070884	0.019299	0.916988	393	3	1.0759
OR4D9	3	0.99291	0.99301	0.999319	21382	0	1.1639	0.0070884	0.019299	0.916988	394	3	1.1639
MTUS1	3	0.99291	0.99301	0.999319	21373	0	1.8325	0.0070884	0.019299	0.916988	395	3	1.8325
MICALL2	3	0.99291	0.99301	0.999319	21392	0	1.0748	0.0070884	0.019299	0.916988	396	3	1.0748
HSD11B1L	3	0.99291	0.99301	0.999319	21385	0	1.5372	0.0070884	0.019299	0.916988	397	3	1.5372
RBBP8NL	3	0.99291	0.99301	0.999319	21344	0	1.0748	0.0070884	0.019299	0.916988	398	3	1.0748
CD300C	3	0.99291	0.99301	0.999319	21354	0	1.6831	0.0070884	0.019299	0.916988	399	3	1.6831
SLC8A2	3	0.99291	0.99301	0.999319	21352	0	1.8616	0.0070884	0.019299	0.916988	400	3	1.8616
SARDH	3	0.99291	0.99301	0.999319	21353	0	1.3092	0.0070884	0.019299	0.916988	401	3	1.3092
PCBP2	3	0.99291	0.99301	0.999319	21345	0	1.4865	0.0070884	0.019299	0.916988	402	3	1.4865
PRG4	3	0.99291	0.99301	0.999319	21391	0	1.3092	0.0070884	0.019299	0.916988	403	3	1.3092
C8orf59	3	0.99291	0.99301	0.999319	21371	0	1.5372	0.0070884	0.019299	0.916988	404	3	1.5372
DGCR8	3	0.99291	0.99301	0.999319	21349	0	1.3092	0.0070884	0.019299	0.916988	405	3	1.3092
TIGD7	3	0.99291	0.99301	0.999319	21358	0	1.5372	0.0070884	0.019299	0.916988	406	3	1.5372
RBM20	3	0.99291	0.99301	0.999319	21357	0	1.5265	0.0070884	0.019299	0.916988	407	3	1.5265
ILVBL	3	0.99291	0.99301	0.999319	21356	0	1.2263	0.0070884	0.019299	0.916988	408	3	1.2263
TAOK3	3	0.99291	0.99301	0.999319	21399	0	1.0972	0.0070884	0.019299	0.916988	409	3	1.0972
ATP5I	3	0.99291	0.99301	0.999319	21368	0	1.0748	0.0070884	0.019299	0.916988	410	3	1.0748
ERN2	3	0.99291	0.99301	0.999319	21378	0	1.0748	0.0070884	0.019299	0.916988	411	3	1.0748
THOC7	3	0.99291	0.99301	0.999319	21387	0	1.0759	0.0070884	0.019299	0.916988	412	3	1.0759
COQ9	3	0.99291	0.99301	0.999319	21388	0	1.0759	0.0070884	0.019299	0.916988	413	3	1.0759
CDC42EP2	3	0.99291	0.99301	0.999319	21394	0	1.5372	0.0070884	0.019299	0.916988	414	3	1.5372
PTGDS	3	0.99291	0.99301	0.999319	21364	0	1.0748	0.0070884	0.019299	0.916988	415	3	1.0748
WDR6	3	0.99291	0.99301	0.999319	21370	0	1.5372	0.0070884	0.019299	0.916988	416	3	1.5372
DIP2B	3	0.99291	0.99301	0.999319	21376	0	1.0748	0.0070884	0.019299	0.916988	417	3	1.0748
BCAT2	3	0.99291	0.99301	0.999319	21390	0	1.0748	0.0070884	0.019299	0.916988	418	3	1.0748
BCL9L	3	0.99291	0.99301	0.999319	21361	0	1.6444	0.0070884	0.019299	0.916988	419	3	1.6444
TLE4	3	0.99291	0.99301	0.999319	21395	0	1.0748	0.0070884	0.019299	0.916988	420	3	1.0748
ZNF451	3	0.99291	0.99301	0.999319	21398	0	2.1448	0.0070884	0.019299	0.916988	421	3	2.1448
CD300LD	3	0.8361	0.83599	0.993465	18004	0	2.0976	0.0070965	0.019321	0.916988	422	2	2.0976
ASB8	2	0.65973	0.65951	0.983207	14216	0	1.6298	0.0071422	0.013626	0.912755	423	1	1.6298
FGF16	3	0.88369	0.88379	0.993465	19036	0	2.1147	0.0071863	0.019559	0.916988	424	2	2.1147
CCND1	3	0.94918	0.94935	0.993465	20436	0	2.1448	0.0073159	0.019892	0.916988	425	2	2.1448
SLC30A4	3	0.79521	0.79505	0.993465	17158	0	2.1448	0.0073159	0.019892	0.916988	426	2	2.1448
OR9G4	3	0.57455	0.58706	0.981828	12512	1	1.6227	0.0073172	0.019895	0.916988	427	2	1.6227
NR2F1	3	0.21506	0.32983	0.98071	6606	2	-0.7201	0.0073172	0.019895	0.916988	428	1	-0.7201
NAP1L2	3	0.94918	0.94935	0.993465	20336	0	0.39018	0.0073172	0.019895	0.916988	429	1	0.39018
WDR72	3	0.7926	0.79247	0.993465	17113	0	0.6265	0.0073172	0.019895	0.916988	430	2	0.6265
NCOR2	3	0.83878	0.83871	0.993465	18034	0	2.1043	0.0073172	0.019895	0.916988	431	2	2.1043
SERPIND1	3	0.23121	0.35041	0.98071	6949	2	-0.64629	0.0073172	0.019895	0.916988	432	1	-0.64629
ALDH1A2	3	0.41367	0.47163	0.981828	9884	1	0.15785	0.0073172	0.019895	0.916988	433	1	0.15785
NLGN1	3	0.46033	0.50251	0.981828	10552	1	1.4176	0.0073172	0.019895	0.916988	434	2	1.4176
hsa-mir-526a-2	3	0.10552	0.18461	0.97568	3723	1	1.0748	0.0073172	0.019895	0.916988	435	2	1.0748
ITGA2	3	0.87737	0.87745	0.993465	18927	0	0.87175	0.0073172	0.019895	0.916988	436	2	0.87175
SEC24C	3	0.33259	0.42112	0.981828	8702	1	-0.021758	0.0073172	0.019895	0.916988	437	1	-0.021758
KRTAP23-1	3	0.14555	0.23857	0.97568	4907	1	1.8325	0.0073172	0.019895	0.916988	438	2	1.8325
FIBCD1	3	0.89016	0.89018	0.993465	19173	0	1.4176	0.0073172	0.019895	0.916988	439	2	1.4176
LYPD4	3	0.21583	0.3308	0.98071	6610	1	0.50404	0.0073172	0.019895	0.916988	440	1	0.50404
HIST1H2BD	3	0.38574	0.45377	0.981828	9678	1	0.99393	0.0073172	0.019895	0.916988	441	2	0.99393
FGD3	2	0.9787	0.97868	0.999319	21058	0	2.3884	0.0073473	0.013997	0.912755	442	2	2.3884
FAM50B	2	0.99263	0.99256	0.999319	21343	0	1.8367	0.007369	0.014035	0.912755	443	2	1.8367
LIF	2	0.99263	0.99256	0.999319	21342	0	1.8844	0.007369	0.014035	0.912755	444	2	1.8844
FLG2	2	0.65256	0.65239	0.983207	14083	0	1.4455	0.0073815	0.014063	0.912755	445	1	1.4455
SPACA7	2	0.91094	0.91097	0.993465	19643	0	1.9429	0.0074841	0.014257	0.916988	446	1	1.9429
CLDN5	3	0.98191	0.98202	0.999319	21150	0	2.082	0.0075261	0.020427	0.924422	447	3	2.082
RCOR3	3	0.83437	0.83427	0.993465	17962	0	1.9617	0.0075984	0.020609	0.930703	448	2	1.9617
hsa-mir-3182	4	0.95593	0.95585	0.997765	20623	0	1.5654	0.0076512	0.025572	0.944662	449	3	1.5654
hsa-mir-127	4	0.96987	0.96975	0.999319	20870	0	1.5118	0.0076512	0.025572	0.944662	450	3	1.5118
hsa-mir-99b	4	0.93908	0.939	0.993465	20242	0	1.2145	0.0076919	0.025655	0.944662	451	2	1.2145
DLG3	3	0.84228	0.84222	0.993465	18104	0	2.1043	0.0077543	0.021015	0.939633	452	2	2.1043
ALDH1L2	3	0.61271	0.61881	0.981828	13348	1	2.1043	0.0077543	0.021015	0.939633	453	2	2.1043
C4orf22	3	0.57112	0.58431	0.981828	12431	1	2.1043	0.0077543	0.021015	0.939633	454	2	2.1043
GCC2	3	0.92548	0.9255	0.993465	19971	0	0.26669	0.0077782	0.021076	0.939633	455	1	0.26669
RNF130	3	0.94918	0.94935	0.993465	20580	0	2.0352	0.0078989	0.021391	0.939633	456	2	2.0352
SLC35F5	3	0.21966	0.33568	0.98071	6715	1	2.0352	0.0078989	0.021391	0.939633	457	2	2.0352
CLEC18A	3	0.86819	0.86821	0.993465	18757	0	0.39018	0.0079062	0.021417	0.939633	458	1	0.39018
FADD	3	0.023517	0.060048	0.963853	1202	1	-0.24973	0.0079062	0.021417	0.939633	459	1	-0.24973
NonTargetingControlGuideForHuman_0130	1	0.99209	0.99206	0.999319	21341	0	3.0982	0.00791	0.0078784	0.873263	460	1	3.0982
SPATA19	2	0.99195	0.99187	0.999319	21340	0	1.869	0.0080513	0.015312	0.916988	461	2	1.869
OOEP	3	0.87737	0.87745	0.993465	18909	0	1.927	0.0080834	0.021861	0.939633	462	2	1.927
LARP1B	3	0.38574	0.45377	0.981828	9608	1	1.107	0.0080854	0.021869	0.939633	463	2	1.107
HBA1	3	0.67547	0.67542	0.983207	14529	1	1.1894	0.0080854	0.021869	0.939633	464	2	1.1894
GABARAP	3	0.014701	0.038627	0.937951	797	2	-1.012	0.0081878	0.022119	0.939633	465	1	-1.012
SLC51B	3	0.96924	0.96933	0.999319	20859	0	2.035	0.0082335	0.022235	0.939633	466	2	2.035
PTN	3	0.97374	0.97379	0.999319	20960	0	2.035	0.0082335	0.022235	0.939633	467	2	2.035
hsa-mir-6742	3	0.98235	0.98245	0.999319	21154	0	2.035	0.0082335	0.022235	0.939633	468	3	2.035
TP53BP2	3	0.88771	0.88778	0.993465	19136	0	2.035	0.0082335	0.022235	0.939633	469	2	2.035
UGGT2	3	0.76644	0.76645	0.983207	16393	0	1.1639	0.008239	0.022247	0.939633	470	2	1.1639
NonTargetingControlGuideForHuman_0326	1	0.99176	0.99173	0.999319	21339	0	3.055	0.0082445	0.0082217	0.873263	471	1	3.055
UBE3B	2	0.62075	0.62052	0.981828	13578	0	0.90118	0.0082532	0.015681	0.916988	472	1	0.90118
HMBS	2	0.62075	0.62052	0.981828	13548	0	1.5753	0.0082532	0.015681	0.916988	473	1	1.5753
ITGAM	2	0.88531	0.88524	0.993465	19127	0	1.8614	0.0082532	0.015681	0.916988	474	1	1.8614
ERC2	2	0.94444	0.94446	0.993465	20282	0	2.1488	0.0082532	0.015681	0.916988	475	2	2.1488
hsa-mir-1282	4	0.97523	0.97511	0.999319	20992	0	0.64972	0.0083129	0.027087	0.944662	476	2	0.64972
hsa-mir-562	4	0.26613	0.39923	0.98071	7649	1	0.85311	0.0083129	0.027087	0.944662	477	2	0.85311
BIN2	3	0.17108	0.27245	0.97568	5462	1	0.50404	0.0083413	0.022525	0.944662	478	1	0.50404
KRT38	2	0.9916	0.99149	0.999319	21338	0	2.2024	0.0083999	0.015967	0.916988	479	2	2.2024
hsa-mir-3664	4	0.98801	0.98798	0.999319	21270	0	1.7657	0.0085007	0.027506	0.944662	480	3	1.7657
MRGPRX1	2	0.99143	0.99132	0.999319	21337	0	1.6232	0.0085706	0.01632	0.916988	481	2	1.6232
OR4D10	3	0.98304	0.98314	0.999319	21170	0	2.0347	0.0088014	0.02367	0.944662	482	3	2.0347
ITPR2	3	0.10013	0.17728	0.97568	3641	1	2.0347	0.0088014	0.02367	0.944662	483	2	2.0347
PPP3CC	3	0.71282	0.71267	0.983207	15338	0	2.0347	0.0088014	0.02367	0.944662	484	2	2.0347
C1orf94	3	0.55598	0.57234	0.981828	12198	1	2.0347	0.0088014	0.02367	0.944662	485	2	2.0347
MMP9	3	0.34292	0.42727	0.981828	8860	1	2.0347	0.0088014	0.02367	0.944662	486	2	2.0347
VPS39	3	0.38574	0.45377	0.981828	9378	1	2.0347	0.0088014	0.02367	0.944662	487	2	2.0347
PAN2	3	0.9869	0.98702	0.999319	21246	0	1.9409	0.0088014	0.02367	0.944662	488	3	1.9409
RGMA	3	0.90382	0.90383	0.993465	19448	0	2.0347	0.0088014	0.02367	0.944662	489	2	2.0347
C1orf74	3	0.098857	0.17553	0.97568	3569	1	2.0347	0.0088014	0.02367	0.944662	490	2	2.0347
hsa-mir-1-2	3	0.16297	0.26183	0.97568	5283	1	2.0347	0.0088014	0.02367	0.944662	491	2	2.0347
HENMT1	3	0.76644	0.76645	0.983207	16571	0	2.0347	0.0088014	0.02367	0.944662	492	2	2.0347
GRHPR	3	0.99095	0.99104	0.999319	21336	0	1.0748	0.0090503	0.02433	0.944662	493	3	1.0748
TSPAN33	2	0.99092	0.99078	0.999319	21335	0	1.7568	0.0090848	0.017269	0.916988	494	2	1.7568
SEMG1	2	0.76172	0.7612	0.983207	16196	0	1.7461	0.0091244	0.017343	0.916988	495	1	1.7461
CCDC85A	2	0.79008	0.78964	0.993465	16984	0	1.2189	0.0091244	0.017343	0.916988	496	1	1.2189
VPS13D	2	0.8628	0.8628	0.993465	18616	0	1.8511	0.0092952	0.017657	0.916988	497	1	1.8511
MAPKAP1	3	0.86078	0.86075	0.993465	18471	0	1.9867	0.0093213	0.025052	0.944662	498	2	1.9867
PPP1CC	3	0.99066	0.99074	0.999319	21332	0	1.4013	0.0093418	0.025107	0.944662	499	3	1.4013
BSDC1	3	0.99066	0.99074	0.999319	21334	0	1.107	0.0093418	0.025107	0.944662	500	3	1.107
KCNH6	3	0.99066	0.99074	0.999319	21328	0	1.2263	0.0093418	0.025107	0.944662	501	3	1.2263
ENY2	3	0.99066	0.99074	0.999319	21330	0	1.5972	0.0093418	0.025107	0.944662	502	3	1.5972
ID2	3	0.99066	0.99074	0.999319	21327	0	1.3508	0.0093418	0.025107	0.944662	503	3	1.3508
LRRC6	3	0.99066	0.99074	0.999319	21331	0	1.2263	0.0093418	0.025107	0.944662	504	3	1.2263
CNIH3	3	0.99066	0.99074	0.999319	21326	0	1.7599	0.0093418	0.025107	0.944662	505	3	1.7599
PAK3	3	0.99066	0.99074	0.999319	21329	0	1.1894	0.0093418	0.025107	0.944662	506	3	1.1894
SYT10	3	0.99066	0.99074	0.999319	21333	0	1.107	0.0093418	0.025107	0.944662	507	3	1.107
NAMPT	3	0.94918	0.94935	0.993465	20495	0	1.8298	0.0093959	0.025232	0.944662	508	2	1.8298
LIN28A	2	0.88379	0.88373	0.993465	19115	0	1.878	0.0093977	0.017829	0.916988	509	1	1.878
PLEKHB1	3	0.89643	0.89654	0.993465	19345	0	1.8468	0.0094236	0.025296	0.944662	510	2	1.8468
MYO1A	3	0.86357	0.8635	0.993465	18678	0	-0.021058	0.0094671	0.0254	0.944662	511	1	-0.021058
CACNB3	3	0.71282	0.71267	0.983207	15329	0	0.60821	0.0094671	0.0254	0.944662	512	2	0.60821
RHOB	3	0.4929	0.52536	0.981828	10921	1	-0.42671	0.0094671	0.0254	0.944662	513	1	-0.42671
ZNF438	3	0.15718	0.25404	0.97568	5153	2	-0.80622	0.0094671	0.0254	0.944662	514	1	-0.80622
ZNF792	3	0.68959	0.68931	0.983207	14849	1	-0.60402	0.0094671	0.0254	0.944662	515	1	-0.60402
COMMD2	3	0.45346	0.49784	0.981828	10456	1	1.8868	0.0094671	0.0254	0.944662	516	2	1.8868
ITGA2B	3	0.23887	0.36024	0.98071	7180	1	0.36889	0.0094671	0.0254	0.944662	517	1	0.36889
KCNJ6	3	0.98557	0.98567	0.999319	21232	0	1.1535	0.0094671	0.0254	0.944662	518	3	1.1535
TMEM200B	3	0.61271	0.61881	0.981828	13343	1	1.3743	0.0094671	0.0254	0.944662	519	2	1.3743
HABP4	3	0.46033	0.50251	0.981828	10578	1	1.0748	0.0094671	0.0254	0.944662	520	2	1.0748
KLF13	3	0.3248	0.41652	0.981828	8550	1	1.5972	0.0094671	0.0254	0.944662	521	2	1.5972
EMC9	3	0.045042	0.10059	0.97568	2014	1	1.0748	0.0094671	0.0254	0.944662	522	2	1.0748
ATXN7L1	3	0.92322	0.92325	0.993465	19904	0	0.6462	0.0094671	0.0254	0.944662	523	2	0.6462
ACSF3	3	0.4929	0.52536	0.981828	11086	1	1.5372	0.0094671	0.0254	0.944662	524	2	1.5372
FAM188B	3	0.93055	0.9306	0.993465	20045	0	0.43541	0.0094671	0.0254	0.944662	525	1	0.43541
PRMT2	3	0.035777	0.087277	0.971092	1755	1	1.0748	0.0094671	0.0254	0.944662	526	2	1.0748
MGP	3	0.64829	0.65024	0.983207	13951	1	1.7664	0.0094671	0.0254	0.944662	527	2	1.7664
GNL1	3	0.46033	0.50251	0.981828	10485	1	-0.22144	0.0094671	0.0254	0.944662	528	1	-0.22144
PDZD3	3	0.65555	0.65684	0.983207	14121	1	-0.081016	0.0094671	0.0254	0.944662	529	1	-0.081016
CNNM1	3	0.18766	0.29437	0.97568	6116	1	1.5372	0.0094671	0.0254	0.944662	530	2	1.5372
DNAJA1	3	0.034521	0.085481	0.971092	1696	2	-2.7348	0.0094671	0.0254	0.944662	531	1	-2.7348
NUTM2A	3	0.18766	0.29437	0.97568	5941	1	-0.18055	0.0094671	0.0254	0.944662	532	1	-0.18055
C5AR1	3	0.85836	0.85832	0.993465	18431	0	0.87901	0.0094671	0.0254	0.944662	533	2	0.87901
GBX1	3	0.2148	0.32948	0.98071	6598	1	1.951	0.0094792	0.025437	0.944662	534	2	1.951
TMEM211	3	0.43811	0.48757	0.981828	10244	1	1.951	0.0094792	0.025437	0.944662	535	2	1.951
CHRNA2	2	0.9905	0.99037	0.999319	21325	0	1.7207	0.0094966	0.018028	0.916988	536	2	1.7207
ARHGEF18	3	0.76644	0.76645	0.983207	16358	0	1.8413	0.0095265	0.025564	0.944662	537	2	1.8413
RINL	3	0.84228	0.84222	0.993465	18094	0	1.8696	0.0095544	0.025633	0.944662	538	2	1.8696
TOX	3	0.89541	0.8955	0.993465	19325	0	1.9236	0.0096131	0.025786	0.944662	539	2	1.9236
KCNK9	3	0.99038	0.99048	0.999319	21324	0	1.1209	0.0096196	0.025803	0.944662	540	3	1.1209
HYAL2	3	0.99037	0.99047	0.999319	21323	0	1.107	0.0096324	0.025838	0.944662	541	3	1.107
A2ML1	3	0.12884	0.21618	0.97568	4397	1	1.8842	0.0096523	0.02589	0.944662	542	2	1.8842
FOXI1	3	0.93055	0.9306	0.993465	20066	0	1.8842	0.0096523	0.02589	0.944662	543	2	1.8842
GRK5	3	0.26711	0.38328	0.98071	7678	1	1.9019	0.0097001	0.026008	0.944662	544	2	1.9019
hsa-mir-218-2	4	0.18475	0.31076	0.98071	5869	2	0.08437	0.0097444	0.030423	0.944662	545	2	0.08437
hsa-mir-609	4	0.97049	0.97037	0.999319	20874	0	0.61851	0.0097444	0.030423	0.944662	546	2	0.61851
TRIM6	3	0.29858	0.4011	0.98071	8194	1	1.6987	0.0097564	0.026169	0.944662	547	2	1.6987
ELK3	3	0.99013	0.99023	0.999319	21319	0	1.1639	0.0098674	0.026441	0.944662	548	3	1.1639
hsa-mir-1302-6	4	0.92785	0.92766	0.993465	20005	0	1.2045	0.0099269	0.030863	0.944662	549	2	1.2045
C6orf170	3	0.99007	0.99018	0.999319	21318	0	1.1376	0.0099338	0.026618	0.944662	550	3	1.1376
NonTargetingControlGuideForHuman_0490	1	0.99	0.98999	0.999319	21317	0	2.9406	0.010003	0.0099624	0.912755	551	1	2.9406
NonTargetingControlGuideForHuman_0188	1	0.99	0.98999	0.999319	21316	0	2.9406	0.010003	0.0099624	0.912755	552	1	2.9406
CCPG1	3	0.94918	0.94935	0.993465	20524	0	1.962	0.010012	0.026815	0.944662	553	2	1.962
KAZALD1	3	0.94918	0.94935	0.993465	20355	0	1.962	0.010012	0.026815	0.944662	554	2	1.962
GLS2	3	0.8756	0.87573	0.993465	18887	0	1.962	0.010012	0.026815	0.944662	555	2	1.962
PKN2	3	0.46033	0.50251	0.981828	10574	1	1.962	0.010012	0.026815	0.944662	556	2	1.962
ARAP3	3	0.98982	0.98994	0.999319	21315	0	1.3842	0.010177	0.027257	0.944662	557	3	1.3842
BLZF1	3	0.98982	0.98994	0.999319	21313	0	1.4246	0.010177	0.027257	0.944662	558	3	1.4246
HOXA9	3	0.98982	0.98994	0.999319	21312	0	1.4402	0.010177	0.027257	0.944662	559	3	1.4402
CHRNA4	3	0.98982	0.98994	0.999319	21314	0	1.4865	0.010177	0.027257	0.944662	560	3	1.4865
FOXJ2	3	0.4276	0.48069	0.981828	10072	1	1.1894	0.01049	0.028048	0.944662	561	2	1.1894
C1orf85	3	0.98948	0.98959	0.999319	21310	0	1.8325	0.010518	0.02813	0.944662	562	3	1.8325
MS4A12	3	0.73925	0.73922	0.983207	15928	0	-0.41657	0.010541	0.028184	0.944662	563	1	-0.41657
ZNF229	3	0.98944	0.98954	0.999319	21309	0	1.5372	0.010563	0.028245	0.944662	564	3	1.5372
SNX7	2	0.8628	0.8628	0.993465	18510	0	1.8013	0.010678	0.02022	0.916988	565	1	1.8013
ARL3	2	0.77802	0.7775	0.992716	16872	0	1.6665	0.010678	0.02022	0.916988	566	1	1.6665
CHST14	2	0.98167	0.98168	0.999319	21140	0	2.3185	0.010678	0.02022	0.916988	567	2	2.3185
PSMC5	2	0.8628	0.8628	0.993465	18589	0	1.8013	0.010678	0.02022	0.916988	568	1	1.8013
GMIP	2	0.38483	0.39694	0.98071	9349	1	1.0855	0.010678	0.02022	0.916988	569	1	1.0855
MYO16	3	0.79521	0.79505	0.993465	17151	0	1.8041	0.010694	0.028589	0.944662	570	2	1.8041
FAM122A	3	0.38574	0.45377	0.981828	9380	1	0.39018	0.010694	0.028589	0.944662	571	1	0.39018
AMH	3	0.98919	0.98931	0.999319	21304	0	1.6268	0.010814	0.028897	0.944662	572	3	1.6268
C2orf70	3	0.98919	0.98931	0.999319	21305	0	1.2278	0.010814	0.028897	0.944662	573	3	1.2278
C19orf77	3	0.98919	0.98931	0.999319	21307	0	1.0748	0.010814	0.028897	0.944662	574	3	1.0748
CHSY1	3	0.98919	0.98931	0.999319	21302	0	1.5972	0.010814	0.028897	0.944662	575	3	1.5972
ARSE	3	0.98919	0.98931	0.999319	21303	0	1.076	0.010814	0.028897	0.944662	576	3	1.076
TMCC1	3	0.98919	0.98931	0.999319	21306	0	1.0748	0.010814	0.028897	0.944662	577	3	1.0748
INTU	3	0.22249	0.33928	0.98071	6786	2	-0.67779	0.010847	0.028977	0.944662	578	1	-0.67779
DCLRE1B	3	0.14555	0.23857	0.97568	4856	2	-0.75038	0.011103	0.029626	0.944662	579	1	-0.75038
RPS4Y2	3	0.98887	0.98899	0.999319	21299	0	1.1894	0.011128	0.029683	0.944662	580	3	1.1894
SDC3	3	0.98887	0.98899	0.999319	21301	0	1.5372	0.011128	0.029683	0.944662	581	3	1.5372
CD44	3	0.98887	0.98899	0.999319	21300	0	1.0437	0.011128	0.029683	0.944662	582	3	1.0437
CDK2AP1	3	0.98887	0.98899	0.999319	21297	0	1.2196	0.011128	0.029683	0.944662	583	3	1.2196
GLIS1	3	0.98887	0.98899	0.999319	21296	0	1.5372	0.011128	0.029683	0.944662	584	3	1.5372
MAL	3	0.89016	0.89018	0.993465	19171	0	1.006	0.011154	0.029746	0.944662	585	2	1.006
CCDC71	3	0.9886	0.98874	0.999319	21291	0	1.5243	0.011397	0.03034	0.944662	586	3	1.5243
CST8	3	0.9886	0.98874	0.999319	21295	0	1.5372	0.011397	0.03034	0.944662	587	3	1.5372
RXFP3	3	0.9886	0.98874	0.999319	21293	0	1.1894	0.011397	0.03034	0.944662	588	3	1.1894
OR51A2	3	0.9886	0.98874	0.999319	21292	0	1.0748	0.011397	0.03034	0.944662	589	3	1.0748
PDE8B	3	0.9886	0.98874	0.999319	21294	0	1.0437	0.011397	0.03034	0.944662	590	3	1.0437
ELSPBP1	3	0.9884	0.98855	0.999319	21289	0	1.0748	0.011602	0.030844	0.944662	591	3	1.0748
MCM3	3	0.9884	0.98855	0.999319	21288	0	1.3062	0.011602	0.030844	0.944662	592	3	1.3062
P2RY8_X	3	0.9884	0.98855	0.999319	21290	0	1.3361	0.011602	0.030844	0.944662	593	3	1.3361
C12orf50	2	0.98833	0.98823	0.999319	21277	0	1.8526	0.011672	0.022084	0.939633	594	2	1.8526
SETDB2	2	0.98833	0.98823	0.999319	21286	0	1.7195	0.011672	0.022084	0.939633	595	2	1.7195
OSBPL9	2	0.98833	0.98823	0.999319	21278	0	1.712	0.011672	0.022084	0.939633	596	2	1.712
NPRL3	2	0.98833	0.98823	0.999319	21283	0	1.9449	0.011672	0.022084	0.939633	597	2	1.9449
PCDHGB1	2	0.98833	0.98823	0.999319	21287	0	2.2389	0.011672	0.022084	0.939633	598	2	2.2389
USHBP1	2	0.98833	0.98823	0.999319	21275	0	2.1599	0.011672	0.022084	0.939633	599	2	2.1599
NCAM2	2	0.98833	0.98823	0.999319	21280	0	1.9702	0.011672	0.022084	0.939633	600	2	1.9702
SCN4A	2	0.98833	0.98823	0.999319	21285	0	1.712	0.011672	0.022084	0.939633	601	2	1.712
NLRP8	2	0.98833	0.98823	0.999319	21274	0	1.7681	0.011672	0.022084	0.939633	602	2	1.7681
DUSP21	2	0.98833	0.98823	0.999319	21276	0	1.5372	0.011672	0.022084	0.939633	603	2	1.5372
MCRS1	2	0.98833	0.98823	0.999319	21282	0	1.582	0.011672	0.022084	0.939633	604	2	1.582
LIG3	2	0.98833	0.98823	0.999319	21284	0	1.7321	0.011672	0.022084	0.939633	605	2	1.7321
TMTC3	2	0.98833	0.98823	0.999319	21279	0	2.1599	0.011672	0.022084	0.939633	606	2	2.1599
POU3F1	2	0.98833	0.98823	0.999319	21281	0	1.8746	0.011672	0.022084	0.939633	607	2	1.8746
RER1	3	0.98832	0.98847	0.999319	21273	0	1.5372	0.011678	0.031039	0.944662	608	3	1.5372
SLC39A14	2	0.83879	0.83871	0.993465	18068	0	1.7545	0.011992	0.022677	0.944662	609	1	1.7545
P4HA3	3	0.98791	0.98806	0.999319	21267	0	1.4865	0.012092	0.032095	0.944662	610	3	1.4865
CYLC2	2	0.64261	0.64239	0.983207	13896	0	1.43	0.012179	0.023035	0.944662	611	1	1.43
hsa-mir-374a	4	0.85617	0.85579	0.993465	18398	0	1.3703	0.012198	0.036081	0.944662	612	3	1.3703
DUSP3	3	0.98779	0.98794	0.999319	21264	0	1.2555	0.012208	0.032373	0.944662	613	3	1.2555
BMPER	3	0.98779	0.98794	0.999319	21265	0	1.1894	0.012208	0.032373	0.944662	614	3	1.1894
GTPBP1	3	0.9877	0.98783	0.999319	21262	0	1.4865	0.012305	0.032615	0.944662	615	3	1.4865
hsa-mir-5692b	1	0.98765	0.98769	0.999319	21261	0	2.8756	0.012345	0.012278	0.912755	616	1	2.8756
ENPP4	3	0.98765	0.98779	0.999319	21260	0	1.0748	0.012353	0.032734	0.944662	617	3	1.0748
SENP2	3	0.4929	0.52536	0.981828	11111	1	-0.37239	0.012354	0.032736	0.944662	618	1	-0.37239
DZIP1L	3	0.66979	0.66996	0.983207	14384	1	-0.28003	0.012354	0.032736	0.944662	619	1	-0.28003
NANOS3	3	0.034521	0.085481	0.971092	1698	2	-1.3865	0.012354	0.032736	0.944662	620	1	-1.3865
ARHGEF12	3	0.55349	0.57045	0.981828	12160	1	-0.18055	0.012354	0.032736	0.944662	621	1	-0.18055
IL9R_X	3	0.91969	0.9197	0.993465	19846	0	0.68502	0.012354	0.032736	0.944662	622	2	0.68502
CHADL	3	0.92322	0.92325	0.993465	19913	0	1.8868	0.012354	0.032736	0.944662	623	2	1.8868
DPYSL5	3	0.17423	0.27662	0.97568	5484	1	-1.5289	0.012354	0.032736	0.944662	624	1	-1.5289
C1orf122	3	0.46033	0.50251	0.981828	10527	1	0.59056	0.012354	0.032736	0.944662	625	1	0.59056
CCL27	3	0.063343	0.12653	0.97568	2612	1	1.0759	0.012354	0.032736	0.944662	626	2	1.0759
NECAP1	3	0.7168	0.71665	0.983207	15415	0	1.3896	0.012354	0.032736	0.944662	627	2	1.3896
TRMT1L	3	0.90382	0.90383	0.993465	19505	0	1.8868	0.012354	0.032736	0.944662	628	2	1.8868
SIGIRR	3	0.84732	0.84731	0.993465	18222	0	0.57143	0.012354	0.032736	0.944662	629	2	0.57143
TCTEX1D4	3	0.63938	0.6422	0.983207	13810	1	0.61161	0.012354	0.032736	0.944662	630	1	0.61161
NDUFB6	3	0.58777	0.59785	0.981828	12743	1	1.7549	0.012354	0.032736	0.944662	631	2	1.7549
GABRD	3	0.0095628	0.025657	0.922721	527	2	-1.9471	0.012354	0.032736	0.944662	632	1	-1.9471
CHCHD5	3	0.76644	0.76645	0.983207	16492	0	0.09617	0.012354	0.032736	0.944662	633	1	0.09617
ARHGAP39	3	0.54727	0.56564	0.981828	12043	1	0.51634	0.012354	0.032736	0.944662	634	1	0.51634
EXTL1	3	0.76644	0.76645	0.983207	16683	0	0.39018	0.012354	0.032736	0.944662	635	1	0.39018
NPTX2	3	0.21625	0.33131	0.98071	6626	1	1.8868	0.012354	0.032736	0.944662	636	2	1.8868
ASMT_X	3	0.82265	0.82256	0.993465	17710	0	0.92905	0.012354	0.032736	0.944662	637	2	0.92905
ZNF805	3	0.067009	0.13161	0.97568	2690	1	1.0748	0.012354	0.032736	0.944662	638	2	1.0748
IL13	3	0.20711	0.31965	0.98071	6305	1	0.18969	0.012354	0.032736	0.944662	639	1	0.18969
TGM4	3	0.63533	0.63853	0.983207	13756	1	-0.12653	0.012354	0.032736	0.944662	640	1	-0.12653
TNFRSF1A	3	0.96766	0.96773	0.999319	20835	0	0.60821	0.012354	0.032736	0.944662	641	2	0.60821
PCGF2	3	0.63938	0.6422	0.983207	13821	1	0.51634	0.012354	0.032736	0.944662	642	1	0.51634
MRPS14	3	0.98304	0.98314	0.999319	21166	0	1.0748	0.012354	0.032736	0.944662	643	3	1.0748
MTCH1	3	0.067009	0.13161	0.97568	2691	2	-0.95017	0.012354	0.032736	0.944662	644	1	-0.95017
UTS2B	3	0.076623	0.14498	0.97568	3005	2	-1.2333	0.012354	0.032736	0.944662	645	1	-1.2333
TEDDM1	3	0.61271	0.61881	0.981828	12883	1	-0.24973	0.012354	0.032736	0.944662	646	1	-0.24973
WDR5	3	0.57952	0.59107	0.981828	12615	1	-0.16321	0.012354	0.032736	0.944662	647	1	-0.16321
GIF	3	0.95836	0.95852	0.998566	20657	0	1.6268	0.012354	0.032736	0.944662	648	2	1.6268
hsa-mir-6508	1	0.98723	0.98726	0.999319	21259	0	2.8703	0.012766	0.012683	0.912755	649	1	2.8703
SMG5	3	0.84732	0.84731	0.993465	18213	0	1.8868	0.012892	0.034101	0.944662	650	2	1.8868
KLK15	3	0.97721	0.9773	0.999319	21031	0	1.8868	0.012892	0.034101	0.944662	651	3	1.8868
EIF3H	3	0.61271	0.61881	0.981828	13069	1	1.8868	0.012892	0.034101	0.944662	652	2	1.8868
ZNF507	3	0.97463	0.9747	0.999319	20969	0	1.8868	0.012892	0.034101	0.944662	653	2	1.8868
HIP1	3	0.82602	0.82585	0.993465	17793	0	1.8868	0.012892	0.034101	0.944662	654	2	1.8868
GPR45	3	0.18766	0.29437	0.97568	5904	1	1.8868	0.012892	0.034101	0.944662	655	2	1.8868
ANKRD9	3	0.89016	0.89018	0.993465	19187	0	1.8868	0.012892	0.034101	0.944662	656	2	1.8868
TMLHE	3	0.38574	0.45377	0.981828	9456	1	1.8868	0.012892	0.034101	0.944662	657	2	1.8868
VMAC	3	0.93055	0.9306	0.993465	20040	0	1.8868	0.012892	0.034101	0.944662	658	2	1.8868
CCDC7	3	0.88369	0.88379	0.993465	19093	0	1.8868	0.012892	0.034101	0.944662	659	2	1.8868
RUFY2	3	0.4929	0.52536	0.981828	11058	1	1.8868	0.012892	0.034101	0.944662	660	2	1.8868
WARS2	3	0.80719	0.807	0.993465	17372	0	1.8868	0.012892	0.034101	0.944662	661	2	1.8868
SFTPA1	3	0.98101	0.98107	0.999319	21110	0	1.8868	0.012892	0.034101	0.944662	662	3	1.8868
YIPF7	3	0.94918	0.94935	0.993465	20447	0	1.8868	0.012892	0.034101	0.944662	663	2	1.8868
OR6C2	3	0.98557	0.98567	0.999319	21237	0	1.8868	0.012892	0.034101	0.944662	664	3	1.8868
USP40	3	0.91969	0.9197	0.993465	19848	0	1.8868	0.012892	0.034101	0.944662	665	2	1.8868
LMO3	3	0.3406	0.42589	0.981828	8828	1	1.8868	0.012892	0.034101	0.944662	666	2	1.8868
SETBP1	3	0.57392	0.58656	0.981828	12498	1	1.8868	0.012892	0.034101	0.944662	667	2	1.8868
THG1L	3	0.81601	0.8158	0.993465	17592	0	1.8868	0.012892	0.034101	0.944662	668	2	1.8868
YME1L1	3	0.53594	0.55703	0.981828	11833	1	1.8868	0.012892	0.034101	0.944662	669	2	1.8868
ZNF326	3	0.27164	0.38581	0.98071	7772	1	1.8868	0.012892	0.034101	0.944662	670	2	1.8868
GAL3ST1	3	0.96038	0.96055	0.998566	20681	0	1.8868	0.012892	0.034101	0.944662	671	2	1.8868
PCDHB3	3	0.95922	0.95937	0.998566	20671	0	1.8868	0.012892	0.034101	0.944662	672	2	1.8868
L3MBTL3	3	0.86199	0.86194	0.993465	18489	0	1.8868	0.012892	0.034101	0.944662	673	2	1.8868
AATK	3	0.65374	0.6552	0.983207	14097	1	1.8868	0.012892	0.034101	0.944662	674	2	1.8868
ZFAND5	3	0.93757	0.93769	0.993465	20220	0	1.8868	0.012892	0.034101	0.944662	675	2	1.8868
MAP4	3	0.94918	0.94935	0.993465	20516	0	1.8868	0.012892	0.034101	0.944662	676	2	1.8868
RAB6A	3	0.44561	0.49256	0.981828	10334	1	1.8868	0.012892	0.034101	0.944662	677	2	1.8868
CPXM1	3	0.76644	0.76645	0.983207	16363	0	1.8868	0.012892	0.034101	0.944662	678	2	1.8868
YPEL4	3	0.57112	0.58431	0.981828	12452	1	1.8868	0.012892	0.034101	0.944662	679	2	1.8868
WDR49	3	0.91969	0.9197	0.993465	19831	0	1.8868	0.012892	0.034101	0.944662	680	2	1.8868
B4GALNT3	3	0.66979	0.66996	0.983207	14438	1	1.8868	0.012892	0.034101	0.944662	681	2	1.8868
HBM	3	0.97721	0.9773	0.999319	21029	0	1.8868	0.012892	0.034101	0.944662	682	3	1.8868
COASY	3	0.4929	0.52536	0.981828	11344	1	1.8868	0.012892	0.034101	0.944662	683	2	1.8868
DDX50	3	0.4929	0.52536	0.981828	11303	1	1.8868	0.012892	0.034101	0.944662	684	2	1.8868
NAA50	3	0.96924	0.96933	0.999319	20863	0	1.8868	0.012892	0.034101	0.944662	685	2	1.8868
GMPPA	3	0.79521	0.79505	0.993465	17141	0	1.8868	0.012892	0.034101	0.944662	686	2	1.8868
OR4A47	3	0.97463	0.9747	0.999319	20990	0	1.8868	0.012892	0.034101	0.944662	687	2	1.8868
ZBTB6	3	0.081433	0.15172	0.97568	3133	1	1.8868	0.012892	0.034101	0.944662	688	2	1.8868
CAMSAP1	3	0.4929	0.52536	0.981828	11345	1	1.8868	0.012892	0.034101	0.944662	689	2	1.8868
ALAS1	3	0.81081	0.8106	0.993465	17480	0	1.8868	0.012892	0.034101	0.944662	690	2	1.8868
PDGFC	3	0.29858	0.4011	0.98071	8158	1	1.8868	0.012892	0.034101	0.944662	691	2	1.8868
HDAC3	3	0.52126	0.54599	0.981828	11623	1	1.8868	0.012892	0.034101	0.944662	692	2	1.8868
hsa-mir-518f	3	0.87349	0.87362	0.993465	18840	0	1.8868	0.012892	0.034101	0.944662	693	2	1.8868
PRUNE	3	0.7422	0.74212	0.983207	16009	0	1.8868	0.012892	0.034101	0.944662	694	2	1.8868
TYMS	3	0.69945	0.69928	0.983207	15029	0	1.8868	0.012892	0.034101	0.944662	695	2	1.8868
PAX7	3	0.98557	0.98567	0.999319	21226	0	1.8868	0.012892	0.034101	0.944662	696	3	1.8868
SMIM9	3	0.81601	0.8158	0.993465	17587	0	1.8868	0.012892	0.034101	0.944662	697	2	1.8868
hsa-mir-5586	3	0.97463	0.9747	0.999319	20980	0	1.8868	0.012892	0.034101	0.944662	698	2	1.8868
PPFIA1	3	0.98429	0.98442	0.999319	21198	0	1.8868	0.012892	0.034101	0.944662	699	3	1.8868
DOCK5	3	0.83878	0.83871	0.993465	18051	0	1.8868	0.012892	0.034101	0.944662	700	2	1.8868
SSPO	3	0.82265	0.82256	0.993465	17717	0	1.8868	0.012892	0.034101	0.944662	701	2	1.8868
RMND1	3	0.87349	0.87362	0.993465	18857	0	1.8868	0.012892	0.034101	0.944662	702	2	1.8868
WDR1	3	0.88369	0.88379	0.993465	19030	0	1.8868	0.012892	0.034101	0.944662	703	2	1.8868
FGF8	3	0.63938	0.6422	0.983207	13783	1	1.8868	0.012892	0.034101	0.944662	704	2	1.8868
hsa-mir-4717	4	0.9103	0.9101	0.993465	19621	0	1.3856	0.013041	0.037985	0.944662	705	3	1.3856
hsa-mir-5585	4	0.85617	0.85579	0.993465	18404	0	1.4209	0.013041	0.037985	0.944662	706	3	1.4209
PRAMEF8	3	0.9869	0.98702	0.999319	21255	0	1.0748	0.013098	0.034602	0.944662	707	3	1.0748
ZBTB47	3	0.9869	0.98702	0.999319	21252	0	1.0892	0.013098	0.034602	0.944662	708	3	1.0892
ZNF567	3	0.9869	0.98702	0.999319	21257	0	0.96643	0.013098	0.034602	0.944662	709	3	0.96643
MED10	3	0.9869	0.98702	0.999319	21250	0	1.0906	0.013098	0.034602	0.944662	710	3	1.0906
MCTP2	3	0.9869	0.98702	0.999319	21249	0	0.96643	0.013098	0.034602	0.944662	711	3	0.96643
C8orf33	3	0.9869	0.98702	0.999319	21244	0	1.8847	0.013098	0.034602	0.944662	712	3	1.8847
DMBX1	3	0.9869	0.98702	0.999319	21248	0	1.4246	0.013098	0.034602	0.944662	713	3	1.4246
MRPS36	3	0.9869	0.98702	0.999319	21251	0	1.316	0.013098	0.034602	0.944662	714	3	1.316
ATPAF2	3	0.9869	0.98702	0.999319	21253	0	0.96643	0.013098	0.034602	0.944662	715	3	0.96643
DIRAS3	3	0.9869	0.98702	0.999319	21256	0	1.5372	0.013098	0.034602	0.944662	716	3	1.5372
ANKRD54	3	0.9869	0.98702	0.999319	21254	0	0.96643	0.013098	0.034602	0.944662	717	3	0.96643
PFDN5	3	0.9869	0.98702	0.999319	21258	0	1.5265	0.013098	0.034602	0.944662	718	3	1.5265
XAGE1A	3	0.9869	0.98702	0.999319	21245	0	0.96643	0.013098	0.034602	0.944662	719	3	0.96643
RELL2	3	0.9869	0.98702	0.999319	21247	0	1.5372	0.013098	0.034602	0.944662	720	3	1.5372
hsa-mir-3714	4	0.85617	0.85579	0.993465	18393	0	1.0462	0.013266	0.038509	0.944662	721	2	1.0462
RAD51AP2	3	0.33575	0.42296	0.981828	8747	1	1.3092	0.013502	0.035624	0.944662	722	2	1.3092
hsa-mir-4494	4	0.92035	0.92017	0.993465	19862	0	1.211	0.013609	0.03928	0.944662	723	3	1.211
hsa-mir-6890	4	0.68819	0.70338	0.983207	14820	1	1.366	0.013609	0.03928	0.944662	724	3	1.366
PDDC1	3	0.98143	0.98151	0.999319	21127	0	1.7867	0.013808	0.036392	0.944662	725	3	1.7867
PTGFRN	3	0.98615	0.98627	0.999319	21240	0	1.0759	0.013854	0.036516	0.944662	726	3	1.0759
VWA5A	3	0.0098762	0.026471	0.922721	556	1	0.39128	0.013859	0.036528	0.944662	727	1	0.39128
RAB3B	3	0.9861	0.98623	0.999319	21239	0	0.85811	0.013898	0.03663	0.944662	728	3	0.85811
C22orf15	3	0.98609	0.98622	0.999319	21238	0	0.89191	0.013913	0.036669	0.944662	729	3	0.89191
WDR36	3	0.94918	0.94935	0.993465	20507	0	1.0748	0.014063	0.037023	0.944662	730	2	1.0748
PLA2G1B	3	0.84732	0.84731	0.993465	18195	0	1.0748	0.014063	0.037023	0.944662	731	2	1.0748
hsa-mir-4801	3	0.69945	0.69928	0.983207	15112	0	0.90817	0.014063	0.037023	0.944662	732	2	0.90817
NDUFA6	2	0.30451	0.3301	0.98071	8370	1	0.93506	0.014105	0.02652	0.944662	733	1	0.93506
AMY2B	2	0.67651	0.67624	0.983207	14560	0	1.4166	0.014105	0.02652	0.944662	734	1	1.4166
CAV3	2	0.71018	0.70991	0.983207	15307	0	1.4605	0.014105	0.02652	0.944662	735	1	1.4605
SIN3A	2	0.23036	0.27146	0.97568	6923	1	0.80427	0.014105	0.02652	0.944662	736	1	0.80427
PDRG1	2	0.94073	0.94083	0.993465	20255	0	1.9955	0.014105	0.02652	0.944662	737	2	1.9955
DYNLRB1	2	0.27739	0.30831	0.98071	7890	1	0.95835	0.014105	0.02652	0.944662	738	1	0.95835
MRPL20	2	0.62075	0.62052	0.981828	13599	0	0.77701	0.014105	0.02652	0.944662	739	1	0.77701
LHX5	2	0.98167	0.98168	0.999319	21136	0	2.2537	0.014105	0.02652	0.944662	740	2	2.2537
DDX39B	2	0.9631	0.96316	0.998566	20712	0	2.0788	0.014105	0.02652	0.944662	741	2	2.0788
HPCAL1	2	0.5713	0.57139	0.981828	12470	0	1.2934	0.014105	0.02652	0.944662	742	1	1.2934
hsa-mir-1272	4	0.13339	0.25441	0.97568	4568	1	1.3764	0.014143	0.040505	0.944662	743	3	1.3764
NDUFA10	3	0.92322	0.92325	0.993465	19907	0	0.39128	0.014216	0.037394	0.944662	744	1	0.39128
hsa-mir-660	4	0.25477	0.38697	0.98071	7544	2	-0.20994	0.014233	0.040702	0.944662	745	1	-0.20994
CMPK2	3	0.20973	0.32295	0.98071	6437	1	1.5372	0.014267	0.037532	0.944662	746	2	1.5372
hsa-mir-6833	3	0.98557	0.98567	0.999319	21222	0	1.006	0.01443	0.037932	0.944662	747	3	1.006
ITGBL1	3	0.98557	0.98567	0.999319	21229	0	1.0748	0.01443	0.037932	0.944662	748	3	1.0748
RPL17	3	0.98557	0.98567	0.999319	21230	0	1.1894	0.01443	0.037932	0.944662	749	3	1.1894
MCM3AP	3	0.98557	0.98567	0.999319	21224	0	1.5972	0.01443	0.037932	0.944662	750	3	1.5972
ADD3	3	0.98557	0.98567	0.999319	21225	0	1.8325	0.01443	0.037932	0.944662	751	3	1.8325
hsa-mir-6851	3	0.98557	0.98567	0.999319	21223	0	1.0748	0.01443	0.037932	0.944662	752	3	1.0748
ZFPL1	3	0.98557	0.98567	0.999319	21233	0	1.049	0.01443	0.037932	0.944662	753	3	1.049
KIF2B	3	0.98557	0.98567	0.999319	21234	0	1.5018	0.01443	0.037932	0.944662	754	3	1.5018
PPAP2A	3	0.98557	0.98567	0.999319	21235	0	1.316	0.01443	0.037932	0.944662	755	3	1.316
XPNPEP2	3	0.98557	0.98567	0.999319	21228	0	1.2263	0.01443	0.037932	0.944662	756	3	1.2263
SRP9	3	0.98557	0.98567	0.999319	21227	0	1.5372	0.01443	0.037932	0.944662	757	3	1.5372
AMACR	3	0.98557	0.98567	0.999319	21231	0	1.656	0.01443	0.037932	0.944662	758	3	1.656
CPZ	3	0.98557	0.98567	0.999319	21221	0	1.3508	0.01443	0.037932	0.944662	759	3	1.3508
NPB	3	0.98557	0.98567	0.999319	21220	0	1.7867	0.01443	0.037932	0.944662	760	3	1.7867
H1FNT	3	0.98557	0.98567	0.999319	21236	0	1.049	0.01443	0.037932	0.944662	761	3	1.049
EIF3F	2	0.98553	0.9855	0.999319	21218	0	1.5672	0.014467	0.027187	0.944662	762	2	1.5672
GTSE1	2	0.98553	0.9855	0.999319	21219	0	1.5672	0.014467	0.027187	0.944662	763	2	1.5672
hsa-mir-1276	4	0.92366	0.92353	0.993465	19917	0	1.2361	0.014543	0.041457	0.944662	764	2	1.2361
hsa-mir-4482	4	0.76685	0.76791	0.984441	16796	1	1.2361	0.014543	0.041457	0.944662	765	2	1.2361
DUT	1	0.9854	0.9854	0.999319	21217	0	2.7827	0.014602	0.014499	0.916988	766	1	2.7827
CLTB	1	0.9854	0.9854	0.999319	21216	0	2.7827	0.014602	0.014499	0.916988	767	1	2.7827
NonTargetingControlGuideForHuman_0653	1	0.9854	0.9854	0.999319	21215	0	2.7827	0.014602	0.014499	0.916988	768	1	2.7827
hsa-mir-1257	4	0.54457	0.61224	0.981828	11983	1	1.1726	0.014976	0.042482	0.944662	769	2	1.1726
PTGES3	3	0.98491	0.98505	0.999319	21213	0	1.0748	0.015087	0.039557	0.944662	770	3	1.0748
PNMAL2	3	0.98491	0.98505	0.999319	21214	0	1.0759	0.015087	0.039557	0.944662	771	3	1.0759
ADAMTS15	2	0.98463	0.98458	0.999319	21210	0	1.5318	0.015375	0.028831	0.944662	772	2	1.5318
PARP16	2	0.98463	0.98458	0.999319	21211	0	1.7066	0.015375	0.028831	0.944662	773	2	1.7066
NAT2	2	0.98463	0.98458	0.999319	21212	0	1.7066	0.015375	0.028831	0.944662	774	2	1.7066
POLR2J	2	0.98463	0.98458	0.999319	21209	0	1.5318	0.015375	0.028831	0.944662	775	2	1.5318
GABBR1	2	0.81386	0.8136	0.993465	17574	0	1.699	0.01557	0.029192	0.944662	776	1	1.699
DESI2	2	0.98438	0.98434	0.999319	21208	0	1.6251	0.015622	0.029294	0.944662	777	2	1.6251
WDR62	3	0.98429	0.98442	0.999319	21197	0	1.2263	0.01571	0.041087	0.944662	778	3	1.2263
CYP8B1	3	0.98429	0.98442	0.999319	21199	0	1.0748	0.01571	0.041087	0.944662	779	3	1.0748
PODNL1	3	0.98429	0.98442	0.999319	21203	0	1.8041	0.01571	0.041087	0.944662	780	3	1.8041
HSD3B2	3	0.98429	0.98442	0.999319	21193	0	1.5372	0.01571	0.041087	0.944662	781	3	1.5372
SPICE1	3	0.98429	0.98442	0.999319	21207	0	1.4246	0.01571	0.041087	0.944662	782	3	1.4246
YIPF1	3	0.98429	0.98442	0.999319	21204	0	1.2446	0.01571	0.041087	0.944662	783	3	1.2446
hsa-mir-548h-3	3	0.98429	0.98442	0.999319	21195	0	1.0748	0.01571	0.041087	0.944662	784	3	1.0748
ZCCHC18	3	0.98429	0.98442	0.999319	21202	0	1.5372	0.01571	0.041087	0.944662	785	3	1.5372
LDHC	3	0.98429	0.98442	0.999319	21194	0	0.87175	0.01571	0.041087	0.944662	786	3	0.87175
NUP43	3	0.98429	0.98442	0.999319	21201	0	0.96643	0.01571	0.041087	0.944662	787	3	0.96643
GOLGA4	3	0.98429	0.98442	0.999319	21192	0	0.95093	0.01571	0.041087	0.944662	788	3	0.95093
NUDT18	3	0.98429	0.98442	0.999319	21206	0	0.87175	0.01571	0.041087	0.944662	789	3	0.87175
OR5B2	3	0.98429	0.98442	0.999319	21200	0	0.87175	0.01571	0.041087	0.944662	790	3	0.87175
CELA3B	3	0.98429	0.98442	0.999319	21191	0	1.9162	0.01571	0.041087	0.944662	791	3	1.9162
GABRA3	3	0.98429	0.98442	0.999319	21205	0	1.2446	0.01571	0.041087	0.944662	792	3	1.2446
GSS	2	0.98425	0.98422	0.999319	21190	0	1.86	0.015751	0.029535	0.944662	793	2	1.86
SLC39A12	2	0.54155	0.54172	0.981828	11944	1	1.2531	0.015825	0.029653	0.944662	794	1	1.2531
FAM196A	2	0.9841	0.98408	0.999319	21189	0	1.7011	0.015896	0.029771	0.944662	795	2	1.7011
MS4A7	3	0.97463	0.9747	0.999319	20987	0	1.7371	0.01592	0.04161	0.944662	796	2	1.7371
ATN1	3	0.87069	0.87075	0.993465	18796	0	0.39018	0.015974	0.041753	0.944662	797	1	0.39018
CASP7	3	0.0079318	0.021486	0.9085	443	1	0.20018	0.015974	0.041753	0.944662	798	1	0.20018
SNRNP70	3	0.13042	0.21831	0.97568	4493	1	-0.18055	0.015974	0.041753	0.944662	799	1	-0.18055
TTLL10	3	0.93367	0.93377	0.993465	20152	0	1.6268	0.015974	0.041753	0.944662	800	2	1.6268
NRG3	3	0.87737	0.87745	0.993465	18932	0	1.5234	0.015974	0.041753	0.944662	801	2	1.5234
LPP	3	0.5175	0.54318	0.981828	11568	1	0.6265	0.015974	0.041753	0.944662	802	2	0.6265
WDR74	3	0.38574	0.45377	0.981828	9430	1	0.39018	0.015974	0.041753	0.944662	803	1	0.39018
TMCO1	3	0.23887	0.36024	0.98071	7241	1	-0.18055	0.015974	0.041753	0.944662	804	1	-0.18055
RANBP17	3	0.61271	0.61881	0.981828	13071	1	-0.18055	0.015974	0.041753	0.944662	805	1	-0.18055
TAB3	3	0.61271	0.61881	0.981828	12982	1	1.0414	0.015974	0.041753	0.944662	806	2	1.0414
AK8	3	0.028802	0.072465	0.971092	1437	1	-0.021058	0.015974	0.041753	0.944662	807	1	-0.021058
WAS	3	0.69945	0.69928	0.983207	15036	0	0.55856	0.015974	0.041753	0.944662	808	1	0.55856
SLC12A2	3	0.0010549	0.0030108	0.9085	47	1	1.8325	0.015974	0.041753	0.944662	809	2	1.8325
TOMM5	3	0.84228	0.84222	0.993465	18106	0	0.50404	0.015974	0.041753	0.944662	810	1	0.50404
PPM1E	3	0.11651	0.19953	0.97568	4099	1	1.8847	0.015974	0.041753	0.944662	811	2	1.8847
MKNK1	3	0.94918	0.94935	0.993465	20533	0	1.6444	0.015974	0.041753	0.944662	812	2	1.6444
CLDN24	3	0.6872	0.68701	0.983207	14807	1	1.1188	0.015974	0.041753	0.944662	813	2	1.1188
PPP1R3B	3	0.2432	0.36579	0.98071	7424	2	-0.60251	0.015974	0.041753	0.944662	814	1	-0.60251
TUBGCP6	3	0.88369	0.88379	0.993465	19017	0	1.0748	0.015974	0.041753	0.944662	815	2	1.0748
KBTBD11	3	0.2432	0.36579	0.98071	7416	2	-0.60251	0.015974	0.041753	0.944662	816	1	-0.60251
RFC2	3	0.38574	0.45377	0.981828	9598	1	-0.95814	0.015974	0.041753	0.944662	817	1	-0.95814
ICK	3	0.090774	0.16441	0.97568	3319	2	-1.0617	0.015974	0.041753	0.944662	818	1	-1.0617
SIPA1L1	3	0.57357	0.58629	0.981828	12490	1	-0.20614	0.015974	0.041753	0.944662	819	1	-0.20614
LOC643355	3	0.46664	0.50684	0.981828	10621	1	0.41139	0.015974	0.041753	0.944662	820	1	0.41139
C2orf68	3	0.25753	0.378	0.98071	7598	1	1.316	0.015974	0.041753	0.944662	821	2	1.316
KIR3DL3	3	0.338	0.42432	0.981828	8813	1	0.36252	0.015974	0.041753	0.944662	822	1	0.36252
L2HGDH	3	0.64829	0.65024	0.983207	14040	1	0.031464	0.015974	0.041753	0.944662	823	1	0.031464
MTMR7	3	0.007561	0.020514	0.9085	397	2	-1.8974	0.015974	0.041753	0.944662	824	1	-1.8974
ASCC1	3	0.2272	0.34529	0.98071	6874	2	-0.66235	0.015974	0.041753	0.944662	825	1	-0.66235
hsa-mir-6780a	3	0.14555	0.23857	0.97568	4833	1	-1.5289	0.015974	0.041753	0.944662	826	1	-1.5289
BTN2A2	3	0.91694	0.91693	0.993465	19765	0	0.44192	0.015974	0.041753	0.944662	827	1	0.44192
SHC4	3	0.080998	0.15108	0.97568	3100	2	-1.1627	0.015974	0.041753	0.944662	828	1	-1.1627
OR51E1	3	0.70971	0.70962	0.983207	15252	0	-0.11957	0.015974	0.041753	0.944662	829	1	-0.11957
SFRP5	3	0.27164	0.38581	0.98071	7760	1	1.3092	0.015974	0.041753	0.944662	830	2	1.3092
TUBE1	3	0.90382	0.90383	0.993465	19544	0	0.39018	0.015974	0.041753	0.944662	831	1	0.39018
VWA3A	3	0.3248	0.41652	0.981828	8594	1	0.09617	0.015974	0.041753	0.944662	832	1	0.09617
MPPED1	3	0.97721	0.9773	0.999319	21023	0	1.5372	0.015974	0.041753	0.944662	833	3	1.5372
CCDC19	3	0.17108	0.27245	0.97568	5442	1	0.96643	0.015974	0.041753	0.944662	834	2	0.96643
RAB3A	3	0.091151	0.16497	0.97568	3371	1	1.2718	0.015974	0.041753	0.944662	835	2	1.2718
CNOT3	3	0.94918	0.94935	0.993465	20539	0	1.5372	0.015974	0.041753	0.944662	836	2	1.5372
EPN1	3	0.29858	0.4011	0.98071	8242	1	1.0759	0.015974	0.041753	0.944662	837	2	1.0759
GPR113	3	0.035777	0.087277	0.971092	1759	1	1.0748	0.015974	0.041753	0.944662	838	2	1.0748
PRKX	3	0.96038	0.96055	0.998566	20678	0	1.1151	0.015974	0.041753	0.944662	839	2	1.1151
KIF1C	2	0.52226	0.52264	0.981828	11645	1	1.2328	0.015996	0.029962	0.944662	840	1	1.2328
ZNF816-ZNF321P	2	0.82291	0.82272	0.993465	17741	0	1.6974	0.015996	0.029962	0.944662	841	1	1.6974
ATXN7L3	3	0.76644	0.76645	0.983207	16369	0	1.9162	0.016152	0.04218	0.944662	842	2	1.9162
DOCK3	3	0.76644	0.76645	0.983207	16752	0	1.9162	0.016152	0.04218	0.944662	843	2	1.9162
EFEMP1	3	0.46883	0.50837	0.981828	10802	1	1.9162	0.016152	0.04218	0.944662	844	2	1.9162
ZBTB21	3	0.5529	0.56998	0.981828	12149	1	1.9162	0.016152	0.04218	0.944662	845	2	1.9162
RNH1	3	0.55914	0.57483	0.981828	12260	1	1.9162	0.016152	0.04218	0.944662	846	2	1.9162
ADAM12	3	0.9835	0.98361	0.999319	21178	0	1.9162	0.016152	0.04218	0.944662	847	3	1.9162
STPG1	3	0.63938	0.6422	0.983207	13802	1	1.9162	0.016152	0.04218	0.944662	848	2	1.9162
CKS2	2	0.98384	0.98383	0.999319	21188	0	1.7113	0.016157	0.030241	0.944662	849	2	1.7113
PIGQ	3	0.9837	0.98379	0.999319	21186	0	1.0748	0.016305	0.042558	0.944662	850	3	1.0748
CSNK1A1	3	0.9837	0.98379	0.999319	21185	0	0.90817	0.016305	0.042558	0.944662	851	3	0.90817
TRIM15	3	0.9837	0.98379	0.999319	21187	0	0.90817	0.016305	0.042558	0.944662	852	3	0.90817
PARN	1	0.98362	0.98365	0.999319	21184	0	2.8333	0.016378	0.016296	0.916988	853	1	2.8333
NEURL1B	3	0.83082	0.83071	0.993465	17870	0	1.8303	0.016382	0.04276	0.944662	854	2	1.8303
FGF11	2	0.50174	0.50278	0.981828	11434	1	1.1766	0.016421	0.030711	0.944662	855	1	1.1766
RTN4RL2	3	0.94918	0.94935	0.993465	20536	0	1.6406	0.016433	0.042886	0.944662	856	2	1.6406
hsa-mir-548ab	4	0.95593	0.95585	0.997765	20631	0	-0.26137	0.016438	0.045773	0.944662	857	1	-0.26137
KCNK2	3	0.46033	0.50251	0.981828	10531	1	1.8441	0.016476	0.042997	0.944662	858	2	1.8441
RNASE4	2	0.98351	0.98348	0.999319	21182	0	1.6232	0.016485	0.03082	0.944662	859	2	1.6232
CLEC11A	2	0.98351	0.98348	0.999319	21181	0	1.5118	0.016485	0.03082	0.944662	860	2	1.5118
GID4	2	0.98351	0.98348	0.999319	21183	0	1.9282	0.016485	0.03082	0.944662	861	2	1.9282
NQO2	3	0.9835	0.98361	0.999319	21173	0	0.78212	0.016496	0.04305	0.944662	862	3	0.78212
FGFR4	3	0.9835	0.98361	0.999319	21177	0	1.0748	0.016496	0.04305	0.944662	863	3	1.0748
DSG1	3	0.9835	0.98361	0.999319	21180	0	1.5372	0.016496	0.04305	0.944662	864	3	1.5372
PTPRN2	3	0.9835	0.98361	0.999319	21174	0	1.3092	0.016496	0.04305	0.944662	865	3	1.3092
SLC22A5	3	0.9835	0.98361	0.999319	21176	0	1.3092	0.016496	0.04305	0.944662	866	3	1.3092
SLC38A1	3	0.9835	0.98361	0.999319	21179	0	1.0748	0.016496	0.04305	0.944662	867	3	1.0748
MS4A2	3	0.9835	0.98361	0.999319	21175	0	0.78212	0.016496	0.04305	0.944662	868	3	0.78212
NSFL1C	3	0.9835	0.98361	0.999319	21172	0	1.5372	0.016496	0.04305	0.944662	869	3	1.5372
ZNF624	3	0.21966	0.33568	0.98071	6684	1	1.8847	0.016596	0.043285	0.944662	870	2	1.8847
RPP40	3	0.53885	0.55924	0.981828	11888	1	1.8616	0.016749	0.043654	0.944662	871	2	1.8616
HOXA6	2	0.55131	0.55146	0.981828	12131	0	1.293	0.016812	0.031398	0.944662	872	1	1.293
PSMD9	2	0.75317	0.7527	0.983207	16132	0	1.5619	0.016812	0.031398	0.944662	873	1	1.5619
hsa-mir-8088	2	0.55131	0.55146	0.981828	12112	0	1.293	0.016812	0.031398	0.944662	874	1	1.293
STEAP3	2	0.25539	0.29095	0.97568	7557	1	0.90169	0.016812	0.031398	0.944662	875	1	0.90169
TTC5	3	0.93055	0.9306	0.993465	20064	0	1.7424	0.016829	0.043833	0.944662	876	2	1.7424
ARID5B	3	0.98304	0.98314	0.999319	21158	0	1.0748	0.016955	0.044147	0.944662	877	3	1.0748
BPIFB1	3	0.98304	0.98314	0.999319	21169	0	0.96643	0.016955	0.044147	0.944662	878	3	0.96643
ESF1	3	0.98304	0.98314	0.999319	21160	0	1.3092	0.016955	0.044147	0.944662	879	3	1.3092
OR8H1	3	0.98304	0.98314	0.999319	21162	0	0.90817	0.016955	0.044147	0.944662	880	3	0.90817
TRHR	3	0.98304	0.98314	0.999319	21165	0	1.5972	0.016955	0.044147	0.944662	881	3	1.5972
ARHGEF19	3	0.98304	0.98314	0.999319	21159	0	1.0748	0.016955	0.044147	0.944662	882	3	1.0748
CMKLR1	3	0.98304	0.98314	0.999319	21163	0	1.4246	0.016955	0.044147	0.944662	883	3	1.4246
DYNC1H1	3	0.98304	0.98314	0.999319	21167	0	0.84683	0.016955	0.044147	0.944662	884	3	0.84683
ECI1	3	0.98304	0.98314	0.999319	21168	0	1.3092	0.016955	0.044147	0.944662	885	3	1.3092
GPER	3	0.98304	0.98314	0.999319	21171	0	0.94638	0.016955	0.044147	0.944662	886	3	0.94638
SH2D4B	3	0.98304	0.98314	0.999319	21161	0	1.1894	0.016955	0.044147	0.944662	887	3	1.1894
MB21D2	3	0.98304	0.98314	0.999319	21164	0	0.91727	0.016955	0.044147	0.944662	888	3	0.91727
hsa-mir-6752	4	0.85617	0.85579	0.993465	18395	0	1.3154	0.016958	0.04694	0.944662	889	3	1.3154
hsa-mir-216a	4	0.20656	0.33463	0.98071	6300	2	0.71766	0.016958	0.04694	0.944662	890	2	0.71766
HNRNPA1	2	0.9787	0.97868	0.999319	21062	0	2.1845	0.017153	0.032015	0.944662	891	2	2.1845
CRHR2	3	0.86357	0.8635	0.993465	18696	0	1.5158	0.017189	0.044713	0.944662	892	2	1.5158
TMEM184B	3	0.53594	0.55703	0.981828	11852	1	1.6168	0.017196	0.044736	0.944662	893	2	1.6168
FTSJD1	2	0.58045	0.58057	0.981828	12633	0	1.2867	0.017238	0.032175	0.944662	894	1	1.2867
DCP2	3	0.94918	0.94935	0.993465	20514	0	1.7599	0.017307	0.045007	0.944662	895	2	1.7599
WDR19	3	0.76644	0.76645	0.983207	16563	0	1.7599	0.017307	0.045007	0.944662	896	2	1.7599
hsa-mir-490	4	0.95072	0.95065	0.994314	20594	0	1.3261	0.017563	0.048298	0.944662	897	3	1.3261
hsa-mir-598	4	0.98617	0.98614	0.999319	21241	0	1.3261	0.017563	0.048298	0.944662	898	3	1.3261
hsa-mir-3115	4	0.076525	0.1708	0.97568	2982	1	1.1522	0.017563	0.048298	0.944662	899	3	1.1522
GLYR1	2	0.98243	0.9824	0.999319	21157	0	1.3946	0.017569	0.032749	0.944662	900	2	1.3946
ABCG1	3	0.98235	0.98245	0.999319	21153	0	0.96643	0.017654	0.045891	0.944662	901	3	0.96643
ELOVL1	3	0.98235	0.98245	0.999319	21156	0	0.90817	0.017654	0.045891	0.944662	902	3	0.90817
WDR66	3	0.98235	0.98245	0.999319	21155	0	0.94638	0.017654	0.045891	0.944662	903	3	0.94638
hsa-mir-6860	3	0.69945	0.69928	0.983207	15042	0	0.44192	0.017679	0.045948	0.944662	904	1	0.44192
NLGN2	3	0.83105	0.83095	0.993465	17899	0	1.3062	0.01773	0.046084	0.944662	905	2	1.3062
DUX2	2	0.98227	0.98225	0.999319	21151	0	2.152	0.017731	0.033064	0.944662	906	2	2.152
CELF2	3	0.64829	0.65024	0.983207	14035	1	0.78815	0.017781	0.046209	0.944662	907	2	0.78815
C8orf37	3	0.38574	0.45377	0.981828	9432	1	0.61161	0.017857	0.04639	0.944662	908	1	0.61161
ATOH8	3	0.11651	0.19953	0.97568	4082	2	-0.89301	0.017857	0.04639	0.944662	909	1	-0.89301
hsa-mir-4476	3	0.98191	0.98202	0.999319	21149	0	0.87175	0.018085	0.04695	0.944662	910	3	0.87175
CANX	3	0.98191	0.98202	0.999319	21144	0	1.0748	0.018085	0.04695	0.944662	911	3	1.0748
C3orf70	3	0.98191	0.98202	0.999319	21145	0	0.9728	0.018085	0.04695	0.944662	912	3	0.9728
BACE2	3	0.98191	0.98202	0.999319	21147	0	1.0748	0.018085	0.04695	0.944662	913	3	1.0748
LMBRD2	3	0.98191	0.98202	0.999319	21148	0	1.4246	0.018085	0.04695	0.944662	914	3	1.4246
CREB1	3	0.98191	0.98202	0.999319	21146	0	0.96643	0.018085	0.04695	0.944662	915	3	0.96643
STRIP1	3	0.98191	0.98202	0.999319	21143	0	1.0748	0.018085	0.04695	0.944662	916	3	1.0748
MAPKAPK3	3	0.98191	0.98202	0.999319	21142	0	1.1894	0.018085	0.04695	0.944662	917	3	1.1894
RASA1	3	0.94918	0.94935	0.993465	20561	0	1.8325	0.018119	0.047016	0.944662	918	2	1.8325
ODF3L1	3	0.68046	0.68031	0.983207	14646	1	1.8325	0.018119	0.047016	0.944662	919	2	1.8325
OXCT1	3	0.90382	0.90383	0.993465	19441	0	1.8325	0.018119	0.047016	0.944662	920	2	1.8325
TENC1	3	0.90382	0.90383	0.993465	19514	0	1.8325	0.018119	0.047016	0.944662	921	2	1.8325
FBXO16	3	0.97463	0.9747	0.999319	20982	0	1.8325	0.018119	0.047016	0.944662	922	2	1.8325
HCAR1	3	0.70709	0.70695	0.983207	15215	0	1.8325	0.018119	0.047016	0.944662	923	2	1.8325
SMAD4	3	0.97972	0.97978	0.999319	21079	0	1.8325	0.018119	0.047016	0.944662	924	3	1.8325
CACNA1D	3	0.29858	0.4011	0.98071	8190	1	1.8325	0.018119	0.047016	0.944662	925	2	1.8325
PDE3B	3	0.035777	0.087277	0.971092	1730	1	1.8325	0.018119	0.047016	0.944662	926	2	1.8325
USP10	3	0.11651	0.19953	0.97568	4102	1	-0.40077	0.018213	0.047228	0.944662	927	1	-0.40077
SLC46A3	3	0.76644	0.76645	0.983207	16741	0	0.20018	0.018213	0.047228	0.944662	928	1	0.20018
CROCC	3	0.3248	0.41652	0.981828	8590	1	0.09617	0.018213	0.047228	0.944662	929	1	0.09617
ASIC3	3	0.11651	0.19953	0.97568	4090	1	-0.081016	0.018213	0.047228	0.944662	930	1	-0.081016
TIGD3	3	0.18062	0.28513	0.97568	5692	2	-0.89301	0.018213	0.047228	0.944662	931	1	-0.89301
UNC13D	2	0.98167	0.98168	0.999319	21139	0	1.4555	0.01833	0.034118	0.944662	932	2	1.4555
hsa-mir-6516	2	0.98167	0.98168	0.999319	21135	0	1.4809	0.01833	0.034118	0.944662	933	2	1.4809
GTF2E2	2	0.98167	0.98168	0.999319	21137	0	1.5345	0.01833	0.034118	0.944662	934	2	1.5345
TSFM	2	0.98167	0.98168	0.999319	21138	0	1.4809	0.01833	0.034118	0.944662	935	2	1.4809
NUBPL	2	0.98167	0.98168	0.999319	21134	0	1.6557	0.01833	0.034118	0.944662	936	2	1.6557
MFSD2A	3	0.15163	0.24661	0.97568	5051	2	-0.88152	0.018493	0.047918	0.944662	937	1	-0.88152
PGM1	3	0.70592	0.7058	0.983207	15178	0	1.6444	0.018569	0.048106	0.944662	938	2	1.6444
hsa-mir-4641	3	0.98143	0.98151	0.999319	21130	0	1.0748	0.018574	0.048116	0.944662	939	3	1.0748
PSPN	3	0.98143	0.98151	0.999319	21133	0	0.9728	0.018574	0.048116	0.944662	940	3	0.9728
ZCCHC13	3	0.98143	0.98151	0.999319	21132	0	0.8287	0.018574	0.048116	0.944662	941	3	0.8287
SYPL1	3	0.98143	0.98151	0.999319	21128	0	0.90672	0.018574	0.048116	0.944662	942	3	0.90672
CDHR4	3	0.98143	0.98151	0.999319	21129	0	1.316	0.018574	0.048116	0.944662	943	3	1.316
GPR173	3	0.98143	0.98151	0.999319	21131	0	1.0748	0.018574	0.048116	0.944662	944	3	1.0748
FAM83D	3	0.4929	0.52536	0.981828	11019	1	-0.24973	0.018645	0.048287	0.944662	945	1	-0.24973
hsa-mir-4453	4	0.024042	0.065699	0.971092	1247	1	0.42139	0.018707	0.050871	0.944662	946	2	0.42139
TMPRSS11B	3	0.90382	0.90383	0.993465	19513	0	0.50404	0.018747	0.048556	0.944662	947	1	0.50404
ADAMTS12	3	0.97226	0.97232	0.999319	20920	0	1.0748	0.018823	0.04875	0.944662	948	2	1.0748
TMEM165	3	0.76644	0.76645	0.983207	16506	0	1.6113	0.018899	0.048939	0.944662	949	2	1.6113
RABL5	3	0.20711	0.31965	0.98071	6329	1	1.7867	0.018925	0.049001	0.944662	950	2	1.7867
ZNF384	3	0.38574	0.45377	0.981828	9480	1	1.3842	0.018925	0.049001	0.944662	951	2	1.3842
PDE6G	3	0.98101	0.98107	0.999319	21111	0	0.97429	0.018992	0.049175	0.944662	952	3	0.97429
CNTNAP2	3	0.98101	0.98107	0.999319	21114	0	1.5372	0.018992	0.049175	0.944662	953	3	1.5372
FOXP1	3	0.98101	0.98107	0.999319	21113	0	0.99393	0.018992	0.049175	0.944662	954	3	0.99393
KIF22	3	0.98101	0.98107	0.999319	21116	0	1.049	0.018992	0.049175	0.944662	955	3	1.049
LRTM2	3	0.98101	0.98107	0.999319	21115	0	1.0748	0.018992	0.049175	0.944662	956	3	1.0748
LMO7	3	0.98101	0.98107	0.999319	21112	0	1.0401	0.018992	0.049175	0.944662	957	3	1.0401
HNRNPR	3	0.43418	0.48498	0.981828	10191	1	1.3045	0.019001	0.049195	0.944662	958	2	1.3045
LAT2	3	0.89016	0.89018	0.993465	19174	0	1.5298	0.019139	0.049526	0.944662	959	2	1.5298
GPR114	3	0.52487	0.54864	0.981828	11698	1	1.583	0.01915	0.049548	0.944662	960	2	1.583
IGFBPL1	3	0.98071	0.98078	0.999319	21109	0	1.4357	0.019288	0.049875	0.944662	961	3	1.4357
GCN1L1	3	0.76644	0.76645	0.983207	16720	0	1.7749	0.019333	0.049983	0.944662	962	2	1.7749
RAB8B	3	0.61271	0.61881	0.981828	13298	1	1.7749	0.019333	0.049983	0.944662	963	2	1.7749
WFDC9	3	0.95892	0.95908	0.998566	20665	0	1.7749	0.019333	0.049983	0.944662	964	2	1.7749
SULT1C3	3	0.76644	0.76645	0.983207	16686	0	1.7749	0.019333	0.049983	0.944662	965	2	1.7749
SLC24A6	3	0.94918	0.94935	0.993465	20504	0	1.7749	0.019333	0.049983	0.944662	966	2	1.7749
NFATC2	3	0.98067	0.98074	0.999319	21108	0	0.87175	0.019335	0.049986	0.944662	967	3	0.87175
STAP2	2	0.98057	0.98055	0.999319	21107	0	1.6691	0.019433	0.036124	0.944662	968	2	1.6691
REG1B	3	0.98047	0.98053	0.999319	21106	0	0.90699	0.01953	0.050454	0.944662	969	3	0.90699
TMEM156	3	0.98047	0.98053	0.999319	21105	0	0.94638	0.01953	0.050454	0.944662	970	3	0.94638
UMOD	3	0.98037	0.98045	0.999319	21104	0	0.68502	0.019625	0.050675	0.944662	971	3	0.68502
ABCD2	3	0.98037	0.98045	0.999319	21102	0	1.0748	0.019625	0.050675	0.944662	972	3	1.0748
SMR3A	3	0.98037	0.98045	0.999319	21103	0	0.84683	0.019625	0.050675	0.944662	973	3	0.84683
CPSF3L	3	0.98026	0.98032	0.999319	21100	0	1.1024	0.019742	0.050948	0.944662	974	3	1.1024
C15orf38	3	0.98026	0.98032	0.999319	21098	0	0.81492	0.019742	0.050948	0.944662	975	3	0.81492
RPS8	3	0.98026	0.98032	0.999319	21101	0	1.5372	0.019742	0.050948	0.944662	976	3	1.5372
MIEF1	3	0.98026	0.98032	0.999319	21099	0	0.92486	0.019742	0.050948	0.944662	977	3	0.92486
UBA7	2	0.44611	0.45093	0.981828	10383	1	1.0817	0.019906	0.03699	0.944662	978	1	1.0817
BOP1	2	0.8628	0.8628	0.993465	18590	0	1.6654	0.019906	0.03699	0.944662	979	1	1.6654
CDC45	2	0.64261	0.64239	0.983207	13881	0	1.2797	0.019906	0.03699	0.944662	980	1	1.2797
MYC	2	0.24241	0.28084	0.97568	7386	1	0.77209	0.019906	0.03699	0.944662	981	1	0.77209
DLST	2	0.73734	0.73701	0.983207	15889	0	1.4339	0.019906	0.03699	0.944662	982	1	1.4339
ZCCHC14	2	0.39111	0.40231	0.981009	9731	1	0.96431	0.019906	0.03699	0.944662	983	1	0.96431
KANSL1	2	0.12939	0.19617	0.97568	4454	1	-0.07703	0.019906	0.03699	0.944662	984	1	-0.07703
KDR	2	0.5392	0.53932	0.981828	11897	1	1.169	0.019906	0.03699	0.944662	985	1	1.169
LPHN2	2	0.79008	0.78964	0.993465	17025	0	0.99123	0.019906	0.03699	0.944662	986	1	0.99123
ZNF689	2	0.62075	0.62052	0.981828	13646	0	0.70586	0.019906	0.03699	0.944662	987	1	0.70586
BUB1	2	0.65973	0.65951	0.983207	14209	0	1.3596	0.019906	0.03699	0.944662	988	1	1.3596
AMPH	2	0.55131	0.55146	0.981828	12115	0	1.2295	0.019906	0.03699	0.944662	989	1	1.2295
BDKRB2	2	0.79008	0.78964	0.993465	17019	0	0.99123	0.019906	0.03699	0.944662	990	1	0.99123
EIF4G3	2	0.681	0.68085	0.983207	14697	0	1.3422	0.019906	0.03699	0.944662	991	1	1.3422
HOXA1	2	0.94073	0.94083	0.993465	20250	0	1.9244	0.019906	0.03699	0.944662	992	2	1.9244
AGO4	3	0.98001	0.98008	0.999319	21097	0	0.78815	0.019985	0.051557	0.944662	993	3	0.78815
NonTargetingControlGuideForHuman_0480	1	0.97995	0.97997	0.999319	21090	0	2.6054	0.020049	0.020033	0.916988	994	1	2.6054
SMC6	1	0.97995	0.97997	0.999319	21091	0	2.6054	0.020049	0.020033	0.916988	995	1	2.6054
MRPS6	1	0.97995	0.97997	0.999319	21094	0	2.6054	0.020049	0.020033	0.916988	996	1	2.6054
NonTargetingControlGuideForHuman_0687	1	0.97995	0.97997	0.999319	21096	0	2.6054	0.020049	0.020033	0.916988	997	1	2.6054
RC3H1	1	0.97995	0.97997	0.999319	21095	0	2.6054	0.020049	0.020033	0.916988	998	1	2.6054
NonTargetingControlGuideForHuman_0742	1	0.97995	0.97997	0.999319	21092	0	2.6054	0.020049	0.020033	0.916988	999	1	2.6054
DEFB107B	1	0.97995	0.97997	0.999319	21093	0	2.6054	0.020049	0.020033	0.916988	1000	1	2.6054
RPH3AL	3	0.64829	0.65024	0.983207	13980	1	1.8041	0.020069	0.051752	0.944662	1001	2	1.8041
LRIG3	3	0.76644	0.76645	0.983207	16255	0	1.8041	0.020069	0.051752	0.944662	1002	2	1.8041
CDK5RAP1	3	0.61271	0.61881	0.981828	13291	1	1.8041	0.020069	0.051752	0.944662	1003	2	1.8041
AGAP11	3	0.3248	0.41652	0.981828	8575	1	1.8041	0.020069	0.051752	0.944662	1004	2	1.8041
JMJD1C	3	0.70592	0.7058	0.983207	15199	0	1.8041	0.020069	0.051752	0.944662	1005	2	1.8041
ZFYVE9	3	0.29858	0.4011	0.98071	8282	1	1.8041	0.020069	0.051752	0.944662	1006	2	1.8041
PSG5	3	0.33888	0.42486	0.981828	8816	1	1.8041	0.020069	0.051752	0.944662	1007	2	1.8041
EIF2AK4	3	0.97463	0.9747	0.999319	20975	0	1.8041	0.020069	0.051752	0.944662	1008	2	1.8041
CYP2F1	3	0.018086	0.046951	0.937951	957	1	1.8041	0.020069	0.051752	0.944662	1009	2	1.8041
TTC22	3	0.91529	0.91526	0.993465	19733	0	1.8041	0.020069	0.051752	0.944662	1010	2	1.8041
C9orf72	3	0.97993	0.97998	0.999319	21088	0	0.84683	0.020071	0.051756	0.944662	1011	3	0.84683
TRIB2	3	0.97993	0.97998	0.999319	21085	0	0.87175	0.020071	0.051756	0.944662	1012	3	0.87175
HCK	3	0.97993	0.97998	0.999319	21086	0	1.0748	0.020071	0.051756	0.944662	1013	3	1.0748
CLDN6	3	0.97993	0.97998	0.999319	21087	0	1.0748	0.020071	0.051756	0.944662	1014	3	1.0748
LCN12	3	0.97993	0.97998	0.999319	21089	0	1.0748	0.020071	0.051756	0.944662	1015	3	1.0748
hsa-mir-636	2	0.97991	0.97988	0.999319	21084	0	1.5357	0.020091	0.037342	0.944662	1016	2	1.5357
DACT2	3	0.97985	0.97992	0.999319	21083	0	1.0748	0.020147	0.051965	0.944662	1017	3	1.0748
IFNA6	3	0.97982	0.97988	0.999319	21082	0	1.049	0.020179	0.052045	0.944662	1018	3	1.049
PWWP2A	3	0.97982	0.97988	0.999319	21081	0	0.96643	0.020179	0.052045	0.944662	1019	3	0.96643
ESAM	3	0.97972	0.97978	0.999319	21080	0	0.81492	0.020282	0.052313	0.944662	1020	3	0.81492
TUBA1C	3	0.97972	0.97978	0.999319	21078	0	0.9728	0.020282	0.052313	0.944662	1021	3	0.9728
FER	2	0.97965	0.97962	0.999319	21076	0	1.9558	0.02035	0.037802	0.944662	1022	2	1.9558
PLA2G12B	2	0.97965	0.97962	0.999319	21077	0	1.9739	0.02035	0.037802	0.944662	1023	2	1.9739
HLA-B	3	0.97944	0.97951	0.999319	21072	0	1.6444	0.020559	0.052989	0.944662	1024	3	1.6444
XCL2	3	0.97944	0.97951	0.999319	21071	0	1.0748	0.020559	0.052989	0.944662	1025	3	1.0748
NFIB	3	0.97944	0.97951	0.999319	21074	0	0.90817	0.020559	0.052989	0.944662	1026	3	0.90817
KLF11	3	0.97944	0.97951	0.999319	21073	0	0.80408	0.020559	0.052989	0.944662	1027	3	0.80408
SPRN	3	0.97932	0.9794	0.999319	21070	0	1.3635	0.020677	0.053285	0.944662	1028	3	1.3635
TTPA	2	0.9792	0.97917	0.999319	21068	0	1.6821	0.0208	0.038628	0.944662	1029	2	1.6821
SIGLEC8	3	0.16651	0.2665	0.97568	5387	1	1.7867	0.020842	0.053686	0.944662	1030	2	1.7867
FCER1A	3	0.46883	0.50837	0.981828	10814	1	1.7867	0.020842	0.053686	0.944662	1031	2	1.7867
HIST1H3I	3	0.61271	0.61881	0.981828	13093	1	1.7867	0.020842	0.053686	0.944662	1032	2	1.7867
CCDC74B	3	0.83321	0.83311	0.993465	17947	0	1.7867	0.020842	0.053686	0.944662	1033	2	1.7867
CCKBR	3	0.018086	0.046951	0.937951	947	1	1.7867	0.020842	0.053686	0.944662	1034	2	1.7867
CRNKL1	3	0.94918	0.94935	0.993465	20407	0	1.7867	0.020842	0.053686	0.944662	1035	2	1.7867
KRT4	3	0.64829	0.65024	0.983207	13960	1	1.7867	0.020842	0.053686	0.944662	1036	2	1.7867
SAMD14	3	0.69945	0.69928	0.983207	15120	0	1.7867	0.020842	0.053686	0.944662	1037	2	1.7867
AGPAT6	3	0.90382	0.90383	0.993465	19482	0	1.7867	0.020842	0.053686	0.944662	1038	2	1.7867
OR10A7	3	0.85476	0.85476	0.993465	18351	0	1.7867	0.020842	0.053686	0.944662	1039	2	1.7867
PARPBP	3	0.97721	0.9773	0.999319	21024	0	1.7867	0.020842	0.053686	0.944662	1040	3	1.7867
SENP1	3	0.96766	0.96773	0.999319	20828	0	1.7867	0.020842	0.053686	0.944662	1041	2	1.7867
BET1L	3	0.97912	0.9792	0.999319	21064	0	1.316	0.020884	0.05378	0.944662	1042	3	1.316
hsa-mir-938	3	0.97912	0.9792	0.999319	21065	0	1.0748	0.020884	0.05378	0.944662	1043	3	1.0748
LRP10	3	0.97912	0.9792	0.999319	21066	0	1.1947	0.020884	0.05378	0.944662	1044	3	1.1947
ALKBH8	3	0.97912	0.9792	0.999319	21067	0	1.5372	0.020884	0.05378	0.944662	1045	3	1.5372
PRG3	3	0.97895	0.97904	0.999319	21063	0	1.1151	0.021046	0.054182	0.944662	1046	3	1.1151
ZNF703	3	0.22249	0.33928	0.98071	6770	2	-0.67779	0.021083	0.054279	0.944662	1047	1	-0.67779
COX4I2	3	0.89685	0.89694	0.993465	19350	0	0.78815	0.021083	0.054279	0.944662	1048	2	0.78815
CDK6	3	0.87349	0.87362	0.993465	18851	0	1.5372	0.021083	0.054279	0.944662	1049	2	1.5372
ADRBK2	3	0.91232	0.91232	0.993465	19670	0	0.24095	0.021083	0.054279	0.944662	1050	1	0.24095
GPSM2	3	0.80151	0.80132	0.993465	17255	0	1.0748	0.021083	0.054279	0.944662	1051	2	1.0748
CCSER1	3	0.091151	0.16497	0.97568	3452	1	-1.5289	0.021083	0.054279	0.944662	1052	1	-1.5289
C8orf58	3	0.33575	0.42296	0.981828	8732	1	1.0748	0.021083	0.054279	0.944662	1053	2	1.0748
CELF4	3	0.10647	0.18587	0.97568	3912	2	-1.5776	0.021083	0.054279	0.944662	1054	1	-1.5776
UCHL3	3	0.29858	0.4011	0.98071	8051	1	-0.23953	0.021083	0.054279	0.944662	1055	1	-0.23953
STAG1	3	0.66687	0.66725	0.983207	14350	1	1.6268	0.021083	0.054279	0.944662	1056	2	1.6268
TBRG4	3	0.76644	0.76645	0.983207	16434	0	1.5372	0.021083	0.054279	0.944662	1057	2	1.5372
RGS18	3	0.18766	0.29437	0.97568	5969	1	0.39018	0.021083	0.054279	0.944662	1058	1	0.39018
DCAF12	3	0.89304	0.89306	0.993465	19278	0	0.18114	0.021083	0.054279	0.944662	1059	1	0.18114
PPP1R27	3	0.091151	0.16497	0.97568	3438	1	1.0748	0.021083	0.054279	0.944662	1060	2	1.0748
hsa-mir-3682	3	0.38574	0.45377	0.981828	9442	1	0.50404	0.021083	0.054279	0.944662	1061	1	0.50404
SLC30A7	3	0.33169	0.42059	0.981828	8693	1	0.24095	0.021083	0.054279	0.944662	1062	1	0.24095
WLS	3	0.13246	0.2211	0.97568	4530	1	0.50404	0.021083	0.054279	0.944662	1063	1	0.50404
hsa-mir-146b	3	0.84732	0.84731	0.993465	18207	0	1.316	0.021083	0.054279	0.944662	1064	2	1.316
KCNC2	3	0.7422	0.74212	0.983207	15974	0	-0.40077	0.021083	0.054279	0.944662	1065	1	-0.40077
MMP28	3	0.89541	0.8955	0.993465	19322	0	1.656	0.021083	0.054279	0.944662	1066	2	1.656
SND1	3	0.76644	0.76645	0.983207	16597	0	0.65863	0.021083	0.054279	0.944662	1067	2	0.65863
TMEM125	3	0.96377	0.96389	0.998566	20788	0	0.55856	0.021083	0.054279	0.944662	1068	1	0.55856
TMEM243	3	0.41999	0.47575	0.981828	9989	1	1.0748	0.021083	0.054279	0.944662	1069	2	1.0748
TULP3	3	0.084217	0.15554	0.97568	3187	2	-1.1269	0.021083	0.054279	0.944662	1070	1	-1.1269
KCTD6	3	0.97721	0.9773	0.999319	21028	0	0.77699	0.021083	0.054279	0.944662	1071	3	0.77699
FUT3	3	0.10647	0.18587	0.97568	3774	2	-0.90604	0.021083	0.054279	0.944662	1072	1	-0.90604
THAP3	3	0.91529	0.91526	0.993465	19732	0	1.0748	0.021083	0.054279	0.944662	1073	2	1.0748
TSTD2	3	0.35427	0.43419	0.981828	9004	1	0.20018	0.021083	0.054279	0.944662	1074	1	0.20018
SLC9A1	3	0.38574	0.45377	0.981828	9543	1	0.96643	0.021083	0.054279	0.944662	1075	2	0.96643
PFN1	3	0.97463	0.9747	0.999319	20984	0	1.0748	0.021083	0.054279	0.944662	1076	2	1.0748
LOC154872	3	0.14555	0.23857	0.97568	4893	1	0.90817	0.021083	0.054279	0.944662	1077	2	0.90817
CDC42	3	0.18062	0.28513	0.97568	5572	2	-1.9368	0.021083	0.054279	0.944662	1078	1	-1.9368
TNMD	3	0.88369	0.88379	0.993465	19075	0	0.87175	0.021083	0.054279	0.944662	1079	2	0.87175
SRSF7	3	0.29858	0.4011	0.98071	8040	1	0.33041	0.021083	0.054279	0.944662	1080	1	0.33041
ZNF154	3	0.85476	0.85476	0.993465	18343	0	0.65305	0.021083	0.054279	0.944662	1081	2	0.65305
C10orf95	3	0.61271	0.61881	0.981828	13009	1	0.09617	0.021083	0.054279	0.944662	1082	1	0.09617
DHX57	3	0.61271	0.61881	0.981828	13208	1	1.5372	0.021083	0.054279	0.944662	1083	2	1.5372
IAPP	3	0.18766	0.29437	0.97568	5973	1	-0.23953	0.021083	0.054279	0.944662	1084	1	-0.23953
CPAMD8	3	0.063343	0.12653	0.97568	2613	1	0.20018	0.021083	0.054279	0.944662	1085	1	0.20018
RASSF1	3	0.043833	0.098903	0.97568	1936	2	-1.3354	0.021083	0.054279	0.944662	1086	1	-1.3354
RFX7	3	0.73346	0.73335	0.983207	15789	0	-0.26085	0.021083	0.054279	0.944662	1087	1	-0.26085
LRP1	3	0.051938	0.11046	0.97568	2203	2	-0.70163	0.021083	0.054279	0.944662	1088	1	-0.70163
LLGL2	3	0.72825	0.72817	0.983207	15665	0	0.39018	0.021083	0.054279	0.944662	1089	1	0.39018
PSG1	3	0.12884	0.21618	0.97568	4405	2	-1.9368	0.021083	0.054279	0.944662	1090	1	-1.9368
YOD1	3	0.54727	0.56564	0.981828	12009	1	-0.53748	0.021083	0.054279	0.944662	1091	1	-0.53748
ZNF367	3	0.8361	0.83599	0.993465	17999	0	0.30607	0.021083	0.054279	0.944662	1092	1	0.30607
CCDC70	3	0.40906	0.46861	0.981828	9814	1	-0.26679	0.021083	0.054279	0.944662	1093	1	-0.26679
CHST9	3	0.68959	0.68931	0.983207	14837	1	1.0748	0.021083	0.054279	0.944662	1094	2	1.0748
KAT5	3	0.4929	0.52536	0.981828	11191	1	0.24095	0.021083	0.054279	0.944662	1095	1	0.24095
RNF175	3	0.65591	0.65715	0.983207	14128	1	0.35845	0.021083	0.054279	0.944662	1096	1	0.35845
GALNT16	3	0.33259	0.42112	0.981828	8704	1	-0.23953	0.021083	0.054279	0.944662	1097	1	-0.23953
GYPE	3	0.36006	0.43772	0.981828	9070	1	0.39018	0.021083	0.054279	0.944662	1098	1	0.39018
KLHL32	3	0.035777	0.087277	0.971092	1736	2	-1.3775	0.021083	0.054279	0.944662	1099	1	-1.3775
POGZ	3	0.61271	0.61881	0.981828	13011	1	-0.46641	0.021083	0.054279	0.944662	1100	1	-0.46641
LPAR3	3	0.80151	0.80132	0.993465	17227	0	-0.22144	0.021083	0.054279	0.944662	1101	1	-0.22144
CBX5	3	0.70592	0.7058	0.983207	15187	0	0.12183	0.021083	0.054279	0.944662	1102	1	0.12183
hsa-mir-4256	4	0.91839	0.91822	0.993465	19782	0	1.1667	0.021242	0.056481	0.944662	1103	3	1.1667
hsa-mir-222	4	0.076525	0.1708	0.97568	2983	2	-1.1154	0.021242	0.056481	0.944662	1104	1	-1.1154
NSMF	3	0.80151	0.80132	0.993465	17271	0	1.5141	0.021264	0.054714	0.944662	1105	2	1.5141
BAZ1B	3	0.4929	0.52536	0.981828	11297	1	1.6298	0.021288	0.054774	0.944662	1106	2	1.6298
MAGED1	2	0.9787	0.97868	0.999319	21060	0	1.598	0.021301	0.039503	0.944662	1107	2	1.598
SGOL2	2	0.9787	0.97868	0.999319	21059	0	1.4232	0.021301	0.039503	0.944662	1108	2	1.4232
ZNF618	3	0.97869	0.97877	0.999319	21057	0	0.9728	0.02131	0.054823	0.944662	1109	3	0.9728
RIBC1	3	0.97869	0.97877	0.999319	21056	0	0.76537	0.02131	0.054823	0.944662	1110	3	0.76537
IAH1	3	0.96924	0.96933	0.999319	20860	0	1.5225	0.021325	0.054865	0.944662	1111	2	1.5225
TMEM92	3	0.5293	0.55201	0.981828	11737	1	1.6227	0.02144	0.055141	0.944662	1112	2	1.6227
ZNF585A	3	0.97851	0.97858	0.999319	21055	0	0.84683	0.02149	0.055262	0.944662	1113	3	0.84683
SKIV2L	3	0.4929	0.52536	0.981828	11134	1	1.5808	0.021513	0.055308	0.944662	1114	2	1.5808
SLC23A3	3	0.97841	0.97848	0.999319	21054	0	1.0748	0.02159	0.055484	0.944662	1115	3	1.0748
COX7A1	3	0.9784	0.97847	0.999319	21053	0	1.0748	0.021602	0.055513	0.944662	1116	3	1.0748
TPRX1	3	0.86078	0.86075	0.993465	18465	0	1.6706	0.021636	0.055593	0.944662	1117	2	1.6706
FAM209A	3	0.58777	0.59785	0.981828	12760	1	1.6706	0.021636	0.055593	0.944662	1118	2	1.6706
HAND2	3	0.85476	0.85476	0.993465	18339	0	1.6706	0.021636	0.055593	0.944662	1119	2	1.6706
TMEM37	3	0.94918	0.94935	0.993465	20482	0	1.6141	0.021772	0.055929	0.944662	1120	2	1.6141
CLCN3	3	0.87349	0.87362	0.993465	18842	0	1.6141	0.021772	0.055929	0.944662	1121	2	1.6141
MS4A6E	3	0.97809	0.97815	0.999319	21051	0	1.0748	0.021909	0.05624	0.944662	1122	3	1.0748
ZNF578	3	0.97809	0.97815	0.999319	21047	0	0.81633	0.021909	0.05624	0.944662	1123	3	0.81633
PHLDA2	3	0.97809	0.97815	0.999319	21044	0	1.0748	0.021909	0.05624	0.944662	1124	3	1.0748
LRRC39	3	0.97809	0.97815	0.999319	21048	0	0.68862	0.021909	0.05624	0.944662	1125	3	0.68862
KRTAP13-1	3	0.97809	0.97815	0.999319	21049	0	1.5372	0.021909	0.05624	0.944662	1126	3	1.5372
ZNF865	3	0.97809	0.97815	0.999319	21046	0	1.316	0.021909	0.05624	0.944662	1127	3	1.316
EVX1	3	0.97809	0.97815	0.999319	21045	0	1.6268	0.021909	0.05624	0.944662	1128	3	1.6268
DYRK3	3	0.97809	0.97815	0.999319	21043	0	1.0748	0.021909	0.05624	0.944662	1129	3	1.0748
OR9I1	3	0.97809	0.97815	0.999319	21050	0	0.65305	0.021909	0.05624	0.944662	1130	3	0.65305
CHD1	3	0.80751	0.8073	0.993465	17377	0	1.6643	0.022074	0.056623	0.944662	1131	2	1.6643
PRKAB2	3	0.68046	0.68031	0.983207	14615	1	1.6643	0.022074	0.056623	0.944662	1132	2	1.6643
CLEC3A	3	0.76644	0.76645	0.983207	16437	0	1.6643	0.022074	0.056623	0.944662	1133	2	1.6643
HMOX1	3	0.035777	0.087277	0.971092	1724	1	1.6643	0.022074	0.056623	0.944662	1134	2	1.6643
E2F3	3	0.73346	0.73335	0.983207	15787	0	1.6643	0.022074	0.056623	0.944662	1135	2	1.6643
TPD52L3	3	0.83437	0.83427	0.993465	17963	0	1.6643	0.022074	0.056623	0.944662	1136	2	1.6643
CD163	3	0.13246	0.2211	0.97568	4536	1	1.436	0.022232	0.05698	0.944662	1137	2	1.436
CHMP1B	3	0.96038	0.96055	0.998566	20685	0	1.6039	0.022311	0.057178	0.944662	1138	2	1.6039
GRPR	3	0.97761	0.97767	0.999319	21040	0	0.96643	0.022388	0.05735	0.944662	1139	3	0.96643
TRIP4	3	0.97761	0.97767	0.999319	21042	0	1.4246	0.022388	0.05735	0.944662	1140	3	1.4246
OR5AP2	3	0.97761	0.97767	0.999319	21041	0	1.2263	0.022388	0.05735	0.944662	1141	3	1.2263
LPAR2	3	0.72186	0.72171	0.983207	15554	0	1.49	0.022395	0.057368	0.944662	1142	2	1.49
TRAPPC1	3	0.10181	0.17955	0.97568	3668	1	1.656	0.022709	0.058132	0.944662	1143	2	1.656
CSGALNACT1	3	0.87069	0.87075	0.993465	18809	0	1.656	0.022709	0.058132	0.944662	1144	2	1.656
TRIM56	3	0.87349	0.87362	0.993465	18844	0	1.656	0.022709	0.058132	0.944662	1145	2	1.656
HSPA1L	3	0.86498	0.86494	0.993465	18714	0	1.656	0.022709	0.058132	0.944662	1146	2	1.656
SLC24A2	3	0.82678	0.8266	0.993465	17804	0	1.656	0.022709	0.058132	0.944662	1147	2	1.656
IRGM	3	0.34899	0.43095	0.981828	8980	1	1.656	0.022709	0.058132	0.944662	1148	2	1.656
CKB	3	0.71931	0.71913	0.983207	15510	0	1.656	0.022709	0.058132	0.944662	1149	2	1.656
TPR	2	0.97722	0.97719	0.999319	21036	0	1.6014	0.022783	0.042189	0.944662	1150	2	1.6014
ODF4	2	0.97722	0.97719	0.999319	21033	0	1.742	0.022783	0.042189	0.944662	1151	2	1.742
SIDT2	2	0.97722	0.97719	0.999319	21037	0	1.316	0.022783	0.042189	0.944662	1152	2	1.316
OR4S2	2	0.97722	0.97719	0.999319	21038	0	1.6014	0.022783	0.042189	0.944662	1153	2	1.6014
LTBP4	2	0.97722	0.97719	0.999319	21035	0	1.6004	0.022783	0.042189	0.944662	1154	2	1.6004
USP51	2	0.97722	0.97719	0.999319	21034	0	1.3126	0.022783	0.042189	0.944662	1155	2	1.3126
DYTN	2	0.97722	0.97719	0.999319	21039	0	1.609	0.022783	0.042189	0.944662	1156	2	1.609
RMDN3	2	0.97722	0.97719	0.999319	21032	0	1.6014	0.022783	0.042189	0.944662	1157	2	1.6014
TCTEX1D1	3	0.97721	0.9773	0.999319	21025	0	1.0748	0.022789	0.058328	0.944662	1158	3	1.0748
FMNL2	3	0.97721	0.9773	0.999319	21027	0	1.4176	0.022789	0.058328	0.944662	1159	3	1.4176
SOCS4	3	0.97721	0.9773	0.999319	21030	0	1.5372	0.022789	0.058328	0.944662	1160	3	1.5372
NonTargetingControlGuideForHuman_0274	1	0.97707	0.97709	0.999319	21021	0	2.6417	0.022932	0.022877	0.944662	1161	1	2.6417
NonTargetingControlGuideForHuman_0661	1	0.97707	0.97709	0.999319	21020	0	2.6417	0.022932	0.022877	0.944662	1162	1	2.6417
MTO1	1	0.97707	0.97709	0.999319	21022	0	2.6417	0.022932	0.022877	0.944662	1163	1	2.6417
SRGAP1	3	0.34899	0.43095	0.981828	8916	1	1.4598	0.023004	0.058844	0.944662	1164	2	1.4598
hsa-mir-4253	3	0.93596	0.93606	0.993465	20197	0	1.4972	0.023013	0.058859	0.944662	1165	2	1.4972
CLIC2	3	0.84228	0.84222	0.993465	18101	0	1.5912	0.023089	0.059032	0.944662	1166	2	1.5912
FITM2	3	0.5175	0.54318	0.981828	11574	1	1.5912	0.023089	0.059032	0.944662	1167	2	1.5912
ESRRA	3	0.97686	0.97696	0.999319	21019	0	0.63761	0.023136	0.059149	0.944662	1168	3	0.63761
HSP90AA1	3	0.88803	0.8881	0.993465	19148	0	1.4033	0.023157	0.059193	0.944662	1169	2	1.4033
MATN3	3	0.23887	0.36024	0.98071	7177	1	1.3837	0.023165	0.059214	0.944662	1170	2	1.3837
CENPB	3	0.97677	0.97687	0.999319	21018	0	1.006	0.023226	0.059373	0.944662	1171	3	1.006
TUBA1A	3	0.97677	0.97687	0.999319	21017	0	1.107	0.023226	0.059373	0.944662	1172	3	1.107
ERAP1	3	0.74474	0.74469	0.983207	16050	0	0.39018	0.023264	0.059458	0.944662	1173	1	0.39018
CRB2	3	0.63938	0.6422	0.983207	13855	1	1.5372	0.023264	0.059458	0.944662	1174	2	1.5372
PHGR1	3	0.67425	0.67421	0.983207	14513	1	-0.48159	0.023264	0.059458	0.944662	1175	1	-0.48159
ZNF740	3	0.97671	0.97682	0.999319	21015	0	1.0748	0.023287	0.05951	0.944662	1176	3	1.0748
GABRR1	3	0.97666	0.97677	0.999319	21014	0	1.6444	0.023335	0.059613	0.944662	1177	3	1.6444
TMEM158	2	0.91047	0.91048	0.993465	19630	0	1.753	0.023436	0.043324	0.944662	1178	1	1.753
PDIA5	2	0.9631	0.96316	0.998566	20734	0	2.0236	0.023436	0.043324	0.944662	1179	2	2.0236
CLOCK	2	0.69472	0.69451	0.983207	14946	0	1.379	0.023436	0.043324	0.944662	1180	1	1.379
hsa-mir-944	3	0.2432	0.36579	0.98071	7422	2	-0.60251	0.023467	0.059926	0.944662	1181	1	-0.60251
XAGE5	3	0.94918	0.94935	0.993465	20410	0	1.6444	0.02366	0.060406	0.944662	1182	2	1.6444
XIRP1	3	0.97463	0.9747	0.999319	20968	0	1.6444	0.02366	0.060406	0.944662	1183	2	1.6444
IQSEC1	3	0.85476	0.85476	0.993465	18305	0	1.6444	0.02366	0.060406	0.944662	1184	2	1.6444
CCL14	3	0.63938	0.6422	0.983207	13775	1	1.6444	0.02366	0.060406	0.944662	1185	2	1.6444
SLC16A3	3	0.66294	0.66355	0.983207	14279	1	1.6444	0.02366	0.060406	0.944662	1186	2	1.6444
IGIP	3	0.76644	0.76645	0.983207	16423	0	1.6444	0.02366	0.060406	0.944662	1187	2	1.6444
METTL22	3	0.073482	0.14062	0.97568	2787	1	1.6444	0.02366	0.060406	0.944662	1188	2	1.6444
ZNF76	3	0.97615	0.97624	0.999319	21004	0	1.325	0.023846	0.060851	0.944662	1189	3	1.325
MAFF	3	0.97615	0.97624	0.999319	21001	0	1.0748	0.023846	0.060851	0.944662	1190	3	1.0748
NDUFA7	3	0.97615	0.97624	0.999319	21013	0	0.96643	0.023846	0.060851	0.944662	1191	3	0.96643
TNS1	3	0.97615	0.97624	0.999319	21005	0	1.3035	0.023846	0.060851	0.944662	1192	3	1.3035
DNAH12	3	0.97615	0.97624	0.999319	21010	0	0.96643	0.023846	0.060851	0.944662	1193	3	0.96643
hsa-mir-4427	3	0.97615	0.97624	0.999319	21000	0	0.6265	0.023846	0.060851	0.944662	1194	3	0.6265
BCL2L15	3	0.97615	0.97624	0.999319	21003	0	0.65863	0.023846	0.060851	0.944662	1195	3	0.65863
GPR137B	3	0.97615	0.97624	0.999319	21002	0	0.81492	0.023846	0.060851	0.944662	1196	3	0.81492
HIST1H3B	3	0.97615	0.97624	0.999319	21009	0	1.0437	0.023846	0.060851	0.944662	1197	3	1.0437
hsa-mir-1291	3	0.97615	0.97624	0.999319	21006	0	0.95611	0.023846	0.060851	0.944662	1198	3	0.95611
NDUFB9	3	0.97615	0.97624	0.999319	21011	0	1.0748	0.023846	0.060851	0.944662	1199	3	1.0748
TSPAN8	3	0.97615	0.97624	0.999319	21008	0	0.87175	0.023846	0.060851	0.944662	1200	3	0.87175
RAB5A	3	0.97615	0.97624	0.999319	21007	0	0.90817	0.023846	0.060851	0.944662	1201	3	0.90817
LTB4R2	3	0.97615	0.97624	0.999319	21012	0	1.0748	0.023846	0.060851	0.944662	1202	3	1.0748
DENND1A	3	0.32968	0.41938	0.981828	8653	1	0.09617	0.023897	0.06097	0.944662	1203	1	0.09617
SPHKAP	3	0.72825	0.72817	0.983207	15652	0	0.20018	0.023897	0.06097	0.944662	1204	1	0.20018
LUZP6	3	0.94918	0.94935	0.993465	20446	0	0.39018	0.023897	0.06097	0.944662	1205	1	0.39018
ARHGEF1	3	0.10358	0.18193	0.97568	3693	1	0.39164	0.023897	0.06097	0.944662	1206	1	0.39164
CCDC30	3	0.29858	0.4011	0.98071	8337	1	1.4451	0.024082	0.061299	0.944662	1207	2	1.4451
HBB	3	0.82506	0.82492	0.993465	17769	0	1.5077	0.024125	0.061358	0.944662	1208	2	1.5077
GPR146	3	0.4929	0.52536	0.981828	11124	1	0.24095	0.02415	0.061395	0.944662	1209	1	0.24095
FBN2	3	0.83509	0.83497	0.993465	17969	0	1.4614	0.024159	0.061414	0.944662	1210	2	1.4614
GRK6	3	0.26711	0.38328	0.98071	7685	1	1.4816	0.024185	0.061446	0.944662	1211	2	1.4816
hsa-mir-495	4	0.81423	0.81395	0.993465	17575	0	0.28608	0.02421	0.063097	0.944662	1212	2	0.28608
HEY2	2	0.46868	0.47177	0.981828	10697	1	0.48802	0.024216	0.044741	0.944662	1213	1	0.48802
SNRPD2	2	0.41039	0.41903	0.981828	9839	1	1.0099	0.024216	0.044741	0.944662	1214	1	1.0099
hsa-mir-1471	4	0.97372	0.9736	0.999319	20954	0	1.4808	0.024269	0.063222	0.944662	1215	3	1.4808
hsa-mir-6512	4	0.97254	0.97242	0.999319	20942	0	1.2497	0.024269	0.063222	0.944662	1216	3	1.2497
hsa-mir-4782	4	0.4157	0.54762	0.981828	9909	1	1.0748	0.024269	0.063222	0.944662	1217	3	1.0748
hsa-mir-5681a	4	0.98118	0.98113	0.999319	21120	0	1.0748	0.024269	0.063222	0.944662	1218	3	1.0748
hsa-mir-644a	4	0.93384	0.93365	0.993465	20159	0	1.306	0.024269	0.063222	0.944662	1219	3	1.306
hsa-mir-155	4	0.7177	0.72585	0.983207	15475	1	1.306	0.024269	0.063222	0.944662	1220	3	1.306
hsa-mir-4295	4	0.9474	0.94738	0.993465	20299	0	1.0497	0.024269	0.063222	0.944662	1221	3	1.0497
hsa-mir-629	4	0.78154	0.78154	0.993465	16887	1	1.0748	0.024269	0.063222	0.944662	1222	3	1.0748
hsa-mir-6766	4	0.85617	0.85579	0.993465	18387	0	1.306	0.024269	0.063222	0.944662	1223	3	1.306
hsa-mir-6868	4	0.77804	0.77822	0.993465	16873	1	1.0748	0.024269	0.063222	0.944662	1224	3	1.0748
HAUS2	3	0.23887	0.36024	0.98071	7272	1	0.39128	0.024277	0.061593	0.944662	1225	1	0.39128
C8orf31	3	0.5405	0.56048	0.981828	11911	1	-0.93231	0.024328	0.061665	0.944662	1226	1	-0.93231
MAMLD1	3	0.10552	0.18461	0.97568	3706	1	0.021246	0.024378	0.061741	0.944662	1227	1	0.021246
OR11A1	3	0.76644	0.76645	0.983207	16623	0	1.5753	0.024385	0.061751	0.944662	1228	2	1.5753
SYNJ2BP	3	0.29858	0.4011	0.98071	8140	1	1.5753	0.024385	0.061751	0.944662	1229	2	1.5753
PBX1	3	0.83249	0.83237	0.993465	17924	0	1.5753	0.024385	0.061751	0.944662	1230	2	1.5753
GFPT2	3	0.81601	0.8158	0.993465	17605	0	1.5753	0.024385	0.061751	0.944662	1231	2	1.5753
TMEM150B	3	0.46883	0.50837	0.981828	10806	1	1.5753	0.024385	0.061751	0.944662	1232	2	1.5753
C4B	1	0.97555	0.97556	0.999319	20998	0	2.5157	0.024451	0.024342	0.944662	1233	1	2.5157
KIAA0226	3	0.021374	0.054974	0.937951	1114	2	-1.7463	0.02453	0.06198	0.944662	1234	1	-1.7463
CORO2A	3	0.94918	0.94935	0.993465	20451	0	0.55856	0.02453	0.06198	0.944662	1235	1	0.55856
C9orf117	3	0.38574	0.45377	0.981828	9469	1	-0.43063	0.02453	0.06198	0.944662	1236	1	-0.43063
LOC100129083	2	0.97541	0.97541	0.999319	20994	0	1.396	0.024589	0.04539	0.944662	1237	2	1.396
hsa-mir-4444-1	4	0.35547	0.49613	0.981828	9014	2	0.60115	0.024638	0.06402	0.944662	1238	2	0.60115
hsa-mir-30b	4	0.031233	0.080806	0.971092	1526	2	0.337	0.024638	0.06402	0.944662	1239	2	0.337
hsa-mir-4486	4	0.30506	0.44144	0.981828	8405	1	1.1954	0.024638	0.06402	0.944662	1240	2	1.1954
hsa-mir-3928	4	0.90819	0.90796	0.993465	19604	0	1.2227	0.024638	0.06402	0.944662	1241	2	1.2227
hsa-mir-7704	4	0.79868	0.79848	0.993465	17185	0	1.1742	0.024638	0.06402	0.944662	1242	2	1.1742
hsa-mir-103a-1	4	0.59562	0.64188	0.983207	12843	1	0.743	0.024638	0.06402	0.944662	1243	2	0.743
hsa-mir-365b	4	0.92977	0.92958	0.993465	20033	0	1.0639	0.024638	0.06402	0.944662	1244	2	1.0639
ETV7	3	0.61271	0.61881	0.981828	13014	1	1.5243	0.024677	0.062187	0.944662	1245	2	1.5243
MESDC1	3	0.90382	0.90383	0.993465	19411	0	1.4441	0.024764	0.06232	0.944662	1246	2	1.4441
SLC1A6	3	0.64829	0.65024	0.983207	13941	1	-0.18055	0.025112	0.062867	0.944662	1247	1	-0.18055
LRRC27	3	0.61271	0.61881	0.981828	13314	1	0.11008	0.025112	0.062867	0.944662	1248	1	0.11008
LHX8	3	0.11651	0.19953	0.97568	4197	2	-0.66235	0.025112	0.062867	0.944662	1249	1	-0.66235
OR10G7	3	0.96038	0.96055	0.998566	20683	0	0.67055	0.025112	0.062867	0.944662	1250	2	0.67055
POLH	3	0.12358	0.2091	0.97568	4278	2	-1.012	0.025112	0.062867	0.944662	1251	1	-1.012
WDR37	3	0.88369	0.88379	0.993465	19089	0	0.39018	0.025112	0.062867	0.944662	1252	1	0.39018
ZNF878	3	0.10647	0.18587	0.97568	3833	2	-1.4252	0.025112	0.062867	0.944662	1253	1	-1.4252
DGKE	3	0.23887	0.36024	0.98071	7235	1	1.0748	0.025112	0.062867	0.944662	1254	2	1.0748
NAA38	3	0.29858	0.4011	0.98071	8298	1	1.0748	0.025112	0.062867	0.944662	1255	2	1.0748
NonTargetingControlGuideForHuman_0632	1	0.9747	0.97471	0.999319	20991	0	2.5122	0.0253	0.025196	0.944662	1256	1	2.5122
NDUFS7	3	0.20356	0.31506	0.98071	6285	1	1.6268	0.025523	0.06347	0.944662	1257	2	1.6268
INTS5	3	0.88369	0.88379	0.993465	19100	0	1.6268	0.025523	0.06347	0.944662	1258	2	1.6268
NUMA1	3	0.94918	0.94935	0.993465	20543	0	1.6268	0.025523	0.06347	0.944662	1259	2	1.6268
CD58	3	0.68046	0.68031	0.983207	14620	1	1.6268	0.025523	0.06347	0.944662	1260	2	1.6268
PRPSAP2	3	0.86357	0.8635	0.993465	18699	0	1.6268	0.025523	0.06347	0.944662	1261	2	1.6268
SHBG	3	0.18766	0.29437	0.97568	6106	1	1.6268	0.025523	0.06347	0.944662	1262	2	1.6268
RBM27	3	0.76644	0.76645	0.983207	16425	0	1.6268	0.025523	0.06347	0.944662	1263	2	1.6268
SUV420H2	3	0.87737	0.87745	0.993465	18916	0	1.4816	0.025523	0.06347	0.944662	1264	2	1.4816
CCDC178	3	0.91969	0.9197	0.993465	19851	0	1.6268	0.025523	0.06347	0.944662	1265	2	1.6268
UBE4B	3	0.94918	0.94935	0.993465	20463	0	1.5808	0.025523	0.06347	0.944662	1266	2	1.5808
ZBTB14	3	0.94918	0.94935	0.993465	20453	0	1.6268	0.025523	0.06347	0.944662	1267	2	1.6268
TNKS1BP1	3	0.91969	0.9197	0.993465	19828	0	1.6268	0.025523	0.06347	0.944662	1268	2	1.6268
UNC119B	3	0.96199	0.96211	0.998566	20704	0	1.6268	0.025523	0.06347	0.944662	1269	2	1.6268
POLK	3	0.96924	0.96933	0.999319	20851	0	1.6268	0.025523	0.06347	0.944662	1270	2	1.6268
OR2V2	3	0.70592	0.7058	0.983207	15177	0	1.6268	0.025523	0.06347	0.944662	1271	2	1.6268
ANKRD37	3	0.66448	0.665	0.983207	14312	1	1.5753	0.025523	0.06347	0.944662	1272	2	1.5753
KCNK15	3	0.87527	0.8754	0.993465	18882	0	1.6268	0.025523	0.06347	0.944662	1273	2	1.6268
ATP11C	3	0.012841	0.033969	0.922721	726	2	-2.1589	0.025618	0.063617	0.944662	1274	1	-2.1589
APOBEC3D	3	0.41165	0.47028	0.981828	9874	1	0.51634	0.025821	0.063902	0.944662	1275	1	0.51634
ZPBP2	3	0.76644	0.76645	0.983207	16332	0	0.11866	0.025821	0.063902	0.944662	1276	1	0.11866
HSD17B2	2	0.97398	0.97398	0.999319	20963	0	1.8407	0.026019	0.047903	0.944662	1277	2	1.8407
NR5A2	2	0.97383	0.97383	0.999319	20962	0	1.2174	0.026169	0.048157	0.944662	1278	2	1.2174
ZNF208	2	0.97371	0.9737	0.999319	20953	0	1.4448	0.026291	0.04838	0.944662	1279	2	1.4448
SLC38A4	3	0.76644	0.76645	0.983207	16706	0	1.4893	0.026323	0.064653	0.944662	1280	2	1.4893
GNB1	3	0.38574	0.45377	0.981828	9690	1	1.4636	0.026408	0.064775	0.944662	1281	2	1.4636
TVP23A	3	0.85917	0.85913	0.993465	18451	0	1.5545	0.026639	0.065127	0.944662	1282	2	1.5545
PANK3	2	0.97294	0.97293	0.999319	20943	0	1.2269	0.027062	0.049746	0.944662	1283	2	1.2269
hsa-mir-3161	4	0.88421	0.8839	0.993465	19122	0	0.32844	0.028012	0.071327	0.944662	1284	1	0.32844
hsa-mir-548at	4	0.74332	0.74704	0.983207	16042	1	-0.073651	0.028012	0.071327	0.944662	1285	1	-0.073651
PPT1	2	0.97195	0.97192	0.999319	20911	0	1.4383	0.02805	0.051499	0.944662	1286	2	1.4383
CCDC54	2	0.97195	0.97192	0.999319	20912	0	1.9692	0.02805	0.051499	0.944662	1287	2	1.9692
SLCO1A2	2	0.97195	0.97192	0.999319	20909	0	1.2868	0.02805	0.051499	0.944662	1288	2	1.2868
NDC80	2	0.97195	0.97192	0.999319	20908	0	1.5381	0.02805	0.051499	0.944662	1289	2	1.5381
BMP4	2	0.97195	0.97192	0.999319	20907	0	1.7963	0.02805	0.051499	0.944662	1290	2	1.7963
EMC1	2	0.97195	0.97192	0.999319	20910	0	1.5381	0.02805	0.051499	0.944662	1291	2	1.5381
NonTargetingControlGuideForHuman_0123	1	0.97105	0.97108	0.999319	20891	0	2.4032	0.028955	0.028851	0.944662	1292	1	2.4032
NonTargetingControlGuideForHuman_0090	1	0.97105	0.97108	0.999319	20894	0	2.4032	0.028955	0.028851	0.944662	1293	1	2.4032
NonTargetingControlGuideForHuman_0561	1	0.97105	0.97108	0.999319	20893	0	2.4032	0.028955	0.028851	0.944662	1294	1	2.4032
NonTargetingControlGuideForHuman_0474	1	0.97105	0.97108	0.999319	20892	0	2.4032	0.028955	0.028851	0.944662	1295	1	2.4032
NonTargetingControlGuideForHuman_0752	1	0.97105	0.97108	0.999319	20895	0	2.4032	0.028955	0.028851	0.944662	1296	1	2.4032
NonTargetingControlGuideForHuman_0553	1	0.97105	0.97108	0.999319	20889	0	2.4032	0.028955	0.028851	0.944662	1297	1	2.4032
NonTargetingControlGuideForHuman_0219	1	0.97105	0.97108	0.999319	20896	0	2.4032	0.028955	0.028851	0.944662	1298	1	2.4032
NonTargetingControlGuideForHuman_0766	1	0.97105	0.97108	0.999319	20890	0	2.4032	0.028955	0.028851	0.944662	1299	1	2.4032
NonTargetingControlGuideForHuman_0668	1	0.97105	0.97108	0.999319	20897	0	2.4032	0.028955	0.028851	0.944662	1300	1	2.4032
ARF1	2	0.8628	0.8628	0.993465	18633	0	1.5864	0.02899	0.053169	0.944662	1301	1	1.5864
MOGS	2	0.38483	0.39694	0.98071	9358	1	0.87063	0.02899	0.053169	0.944662	1302	1	0.87063
RAP2C	2	0.56159	0.56171	0.981828	12279	0	1.1226	0.02899	0.053169	0.944662	1303	1	1.1226
CAPS2	2	0.33153	0.352	0.98071	8691	1	0.85083	0.02899	0.053169	0.944662	1304	1	0.85083
WAC	2	0.8628	0.8628	0.993465	18669	0	1.5864	0.02899	0.053169	0.944662	1305	1	1.5864
C14orf159	2	0.52226	0.52264	0.981828	11640	1	1.0602	0.02899	0.053169	0.944662	1306	1	1.0602
hsa-mir-6165	2	0.8985	0.89838	0.993465	19361	0	1.6389	0.02899	0.053169	0.944662	1307	1	1.6389
C15orf57	2	0.3159	0.33925	0.98071	8438	1	0.79866	0.02899	0.053169	0.944662	1308	1	0.79866
MAGEE2	2	0.74279	0.74245	0.983207	16027	0	1.3928	0.02899	0.053169	0.944662	1309	1	1.3928
RPF1	2	0.8628	0.8628	0.993465	18640	0	1.5864	0.02899	0.053169	0.944662	1310	1	1.5864
DEDD2	2	0.59494	0.59484	0.981828	12827	0	1.191	0.02899	0.053169	0.944662	1311	1	1.191
ERBB4	2	0.8628	0.8628	0.993465	18580	0	1.5864	0.02899	0.053169	0.944662	1312	1	1.5864
ABCB11	2	0.79008	0.78964	0.993465	16969	0	0.91228	0.02899	0.053169	0.944662	1313	1	0.91228
LAMA4	2	0.58956	0.58955	0.981828	12791	0	1.1693	0.02899	0.053169	0.944662	1314	1	1.1693
MRFAP1L1	2	0.079265	0.13738	0.97568	3033	1	0.37432	0.02899	0.053169	0.944662	1315	1	0.37432
SMCR9	2	0.741	0.74066	0.983207	15939	0	1.3802	0.02899	0.053169	0.944662	1316	1	1.3802
SERINC3	2	0.52226	0.52264	0.981828	11643	1	1.0602	0.02899	0.053169	0.944662	1317	1	1.0602
UBOX5	2	0.81002	0.8097	0.993465	17458	0	1.4911	0.02899	0.053169	0.944662	1318	1	1.4911
RBMS1	2	0.43129	0.43758	0.981828	10152	1	0.95059	0.02899	0.053169	0.944662	1319	1	0.95059
WNT6	2	0.26023	0.29474	0.976321	7616	1	0.73003	0.02899	0.053169	0.944662	1320	1	0.73003
GAK	2	0.75453	0.75407	0.983207	16146	0	1.4178	0.02899	0.053169	0.944662	1321	1	1.4178
C6orf1	2	0.90554	0.90549	0.993465	19596	0	1.6495	0.02899	0.053169	0.944662	1322	1	1.6495
PLP2	2	0.18005	0.23325	0.97568	5504	1	0.55523	0.02899	0.053169	0.944662	1323	1	0.55523
ZDHHC12	2	0.41039	0.41903	0.981828	9846	1	0.94485	0.02899	0.053169	0.944662	1324	1	0.94485
OVOL2	2	0.62075	0.62052	0.981828	13564	0	1.3011	0.02899	0.053169	0.944662	1325	1	1.3011
CETN1	2	0.92366	0.92372	0.993465	19923	0	1.6926	0.02899	0.053169	0.944662	1326	2	1.6926
CUZD1	2	0.97061	0.9706	0.999319	20877	0	1.4509	0.029391	0.053874	0.944662	1327	2	1.4509
SYS1	3	0.21	0.32329	0.98071	6441	1	-0.49608	0.029711	0.069677	0.944662	1328	1	-0.49608
LOC283403	3	0.29858	0.4011	0.98071	8120	1	-0.95814	0.029711	0.069677	0.944662	1329	1	-0.95814
FICD	3	0.2432	0.36579	0.98071	7393	2	-0.60251	0.029711	0.069677	0.944662	1330	1	-0.60251
PCGF6	3	0.38574	0.45377	0.981828	9665	1	0.24095	0.029711	0.069677	0.944662	1331	1	0.24095
KCTD17	3	0.85476	0.85476	0.993465	18301	0	0.8287	0.029711	0.069677	0.944662	1332	2	0.8287
AOX1	3	0.073482	0.14062	0.97568	2853	2	-1.012	0.029711	0.069677	0.944662	1333	1	-1.012
SIAH1	3	0.53752	0.55823	0.981828	11872	1	-0.019203	0.029711	0.069677	0.944662	1334	1	-0.019203
HEPN1	3	0.35369	0.43384	0.981828	9001	1	0.5183	0.029711	0.069677	0.944662	1335	1	0.5183
HIPK4	3	0.18766	0.29437	0.97568	5940	1	-0.019203	0.029711	0.069677	0.944662	1336	1	-0.019203
TGFBR3L	3	0.78635	0.78625	0.993465	16930	0	-0.27398	0.029711	0.069677	0.944662	1337	1	-0.27398
ZNF410	3	0.11651	0.19953	0.97568	4098	2	-0.58843	0.029711	0.069677	0.944662	1338	1	-0.58843
EVX2	3	0.57952	0.59107	0.981828	12605	1	-0.41278	0.029711	0.069677	0.944662	1339	1	-0.41278
TEX11	3	0.88771	0.88778	0.993465	19138	0	0.55856	0.029711	0.069677	0.944662	1340	1	0.55856
ABLIM3	3	0.52895	0.55174	0.981828	11735	1	0.54836	0.029711	0.069677	0.944662	1341	1	0.54836
C7orf57	3	0.87349	0.87362	0.993465	18861	0	0.52869	0.029711	0.069677	0.944662	1342	1	0.52869
FABP5	3	0.4929	0.52536	0.981828	11222	1	0.11008	0.029711	0.069677	0.944662	1343	1	0.11008
ZNF80	3	0.18766	0.29437	0.97568	5958	1	0.39018	0.029711	0.069677	0.944662	1344	1	0.39018
LHFPL5	3	0.091151	0.16497	0.97568	3419	1	1.4246	0.029711	0.069677	0.944662	1345	2	1.4246
CNPY3	3	0.61271	0.61881	0.981828	13186	1	0.69365	0.029711	0.069677	0.944662	1346	2	0.69365
SEC31B	3	0.69945	0.69928	0.983207	15020	0	-0.14593	0.029711	0.069677	0.944662	1347	1	-0.14593
C10orf55	3	0.76644	0.76645	0.983207	16297	0	-0.18055	0.029711	0.069677	0.944662	1348	1	-0.18055
HTR5A	3	0.065411	0.12942	0.97568	2663	1	0.26669	0.029711	0.069677	0.944662	1349	1	0.26669
CCNI2	3	0.76644	0.76645	0.983207	16596	0	0.39018	0.029711	0.069677	0.944662	1350	1	0.39018
PIM3	3	0.20864	0.32158	0.98071	6392	2	-0.70192	0.029711	0.069677	0.944662	1351	1	-0.70192
CDCA4	3	0.41367	0.47163	0.981828	9894	1	0.39018	0.029711	0.069677	0.944662	1352	1	0.39018
FAM181B	3	0.81081	0.8106	0.993465	17519	0	0.35845	0.029711	0.069677	0.944662	1353	1	0.35845
OLAH	3	0.94918	0.94935	0.993465	20416	0	0.6265	0.029711	0.069677	0.944662	1354	2	0.6265
TNKS2	3	0.18062	0.28513	0.97568	5519	2	-1.3163	0.029711	0.069677	0.944662	1355	1	-1.3163
ATP6V1G1	3	0.94918	0.94935	0.993465	20385	0	0.86786	0.029711	0.069677	0.944662	1356	2	0.86786
MAN1C1	3	0.073553	0.14072	0.97568	2957	2	-1.2128	0.029711	0.069677	0.944662	1357	1	-1.2128
CHKB	3	0.46883	0.50837	0.981828	10783	1	-0.22144	0.029711	0.069677	0.944662	1358	1	-0.22144
UBL7	3	0.14555	0.23857	0.97568	4952	1	-1.5289	0.029711	0.069677	0.944662	1359	1	-1.5289
TGFBR1	3	0.97226	0.97232	0.999319	20927	0	0.90699	0.029711	0.069677	0.944662	1360	2	0.90699
PROK2	3	0.61271	0.61881	0.981828	13211	1	0.85811	0.029711	0.069677	0.944662	1361	2	0.85811
hsa-mir-5700	3	0.90382	0.90383	0.993465	19453	0	1.5372	0.029711	0.069677	0.944662	1362	2	1.5372
SLC22A25	3	0.69945	0.69928	0.983207	15003	0	0.09617	0.029711	0.069677	0.944662	1363	1	0.09617
STX2	3	0.93757	0.93769	0.993465	20235	0	1.5372	0.029711	0.069677	0.944662	1364	2	1.5372
PARVB	3	0.692	0.69171	0.983207	14892	1	1.0759	0.029711	0.069677	0.944662	1365	2	1.0759
SALL2	3	0.38574	0.45377	0.981828	9666	1	0.84683	0.029711	0.069677	0.944662	1366	2	0.84683
hsa-mir-191	3	0.4929	0.52536	0.981828	11358	1	1.0748	0.029711	0.069677	0.944662	1367	2	1.0748
PDGFB	3	0.90382	0.90383	0.993465	19525	0	0.61161	0.029711	0.069677	0.944662	1368	1	0.61161
HTR1A	3	0.91529	0.91526	0.993465	19745	0	0.67599	0.029711	0.069677	0.944662	1369	2	0.67599
GPR61	3	0.008802	0.02367	0.920336	510	1	0.11565	0.029711	0.069677	0.944662	1370	1	0.11565
RNF11	3	0.9705	0.97056	0.999319	20876	0	0.79535	0.029711	0.069677	0.944662	1371	2	0.79535
ADRA1A	3	0.94918	0.94935	0.993465	20554	0	0.78784	0.029711	0.069677	0.944662	1372	2	0.78784
CPA3	3	0.91057	0.91059	0.993465	19634	0	1.3092	0.029711	0.069677	0.944662	1373	2	1.3092
CNDP1	3	0.23887	0.36024	0.98071	7086	1	0.39018	0.029711	0.069677	0.944662	1374	1	0.39018
SIRPB1	3	0.46033	0.50251	0.981828	10577	1	1.049	0.029711	0.069677	0.944662	1375	2	1.049
SRL	3	0.91232	0.91232	0.993465	19673	0	1.0748	0.029711	0.069677	0.944662	1376	2	1.0748
DFFA	3	0.78856	0.78846	0.993465	16952	0	0.43541	0.029711	0.069677	0.944662	1377	1	0.43541
LGALS12	3	0.4929	0.52536	0.981828	11276	1	0.96643	0.029711	0.069677	0.944662	1378	2	0.96643
NADKD1	3	0.21969	0.33572	0.98071	6744	2	-0.58843	0.029711	0.069677	0.944662	1379	1	-0.58843
MARCH4	3	0.17423	0.27662	0.97568	5490	1	-0.55915	0.029711	0.069677	0.944662	1380	1	-0.55915
KLC3	3	0.21969	0.33572	0.98071	6754	2	-0.70163	0.029711	0.069677	0.944662	1381	1	-0.70163
SLC25A6_X	3	0.19806	0.30789	0.98071	6163	2	-0.76279	0.029711	0.069677	0.944662	1382	1	-0.76279
MTHFSD	3	0.073482	0.14062	0.97568	2776	1	-0.18055	0.029711	0.069677	0.944662	1383	1	-0.18055
hsa-mir-8072	3	0.12884	0.21618	0.97568	4408	1	-0.23953	0.029711	0.069677	0.944662	1384	1	-0.23953
XG	3	0.27763	0.38917	0.98071	7947	1	-0.019203	0.029711	0.069677	0.944662	1385	1	-0.019203
ATL2	3	0.18062	0.28513	0.97568	5573	2	-0.58843	0.029711	0.069677	0.944662	1386	1	-0.58843
SLC31A1	3	0.83878	0.83871	0.993465	18055	0	1.3876	0.029711	0.069677	0.944662	1387	2	1.3876
hsa-mir-6769a	3	0.70971	0.70962	0.983207	15263	0	-0.070784	0.029711	0.069677	0.944662	1388	1	-0.070784
GABARAPL1	3	0.028778	0.07241	0.971092	1413	2	-1.4618	0.029711	0.069677	0.944662	1389	1	-1.4618
NTRK2	3	0.0010549	0.0030108	0.9085	45	1	0.67345	0.029711	0.069677	0.944662	1390	2	0.67345
PDLIM2	3	0.83878	0.83871	0.993465	18040	0	-0.14593	0.029711	0.069677	0.944662	1391	1	-0.14593
IGFALS	3	0.55444	0.57119	0.981828	12171	1	1.0748	0.029711	0.069677	0.944662	1392	2	1.0748
DNASE1	3	0.81081	0.8106	0.993465	17478	0	0.09617	0.029711	0.069677	0.944662	1393	1	0.09617
ADAM2	3	0.61271	0.61881	0.981828	13078	1	-0.53748	0.029711	0.069677	0.944662	1394	1	-0.53748
LGALS16	3	0.89016	0.89018	0.993465	19183	0	1.5372	0.029711	0.069677	0.944662	1395	2	1.5372
ZHX1	3	0.92322	0.92325	0.993465	19900	0	0.39018	0.029711	0.069677	0.944662	1396	1	0.39018
MYOD1	3	0.4276	0.48069	0.981828	10069	1	0.30936	0.029711	0.069677	0.944662	1397	1	0.30936
SMS	3	0.87069	0.87075	0.993465	18785	0	1.3092	0.029711	0.069677	0.944662	1398	2	1.3092
SPATA21	3	0.7422	0.74212	0.983207	15990	0	0.24095	0.029711	0.069677	0.944662	1399	1	0.24095
AASDH	3	0.05324	0.11231	0.97568	2238	2	-1.3226	0.029711	0.069677	0.944662	1400	1	-1.3226
C3orf36	3	0.0956	0.17108	0.97568	3546	2	-0.96416	0.029711	0.069677	0.944662	1401	1	-0.96416
CHRM5	3	0.90382	0.90383	0.993465	19396	0	0.39018	0.029711	0.069677	0.944662	1402	1	0.39018
OTUD7B	3	0.90382	0.90383	0.993465	19517	0	0.50404	0.029711	0.069677	0.944662	1403	1	0.50404
hsa-mir-4683	3	0.93055	0.9306	0.993465	20067	0	1.4246	0.029711	0.069677	0.944662	1404	2	1.4246
ANLN	3	0.3248	0.41652	0.981828	8567	1	1.5972	0.029711	0.069677	0.944662	1405	2	1.5972
DCAF12L2	3	0.61271	0.61881	0.981828	13202	1	0.20018	0.029711	0.069677	0.944662	1406	1	0.20018
TREML4	3	0.69945	0.69928	0.983207	15030	0	-0.48159	0.029711	0.069677	0.944662	1407	1	-0.48159
MSH4	3	0.61271	0.61881	0.981828	13412	1	0.47868	0.029711	0.069677	0.944662	1408	1	0.47868
UCHL5	3	0.96377	0.96389	0.998566	20760	0	1.0748	0.029711	0.069677	0.944662	1409	2	1.0748
PET112	3	0.76644	0.76645	0.983207	16733	0	0.87175	0.029711	0.069677	0.944662	1410	2	0.87175
SLC5A12	3	0.84732	0.84731	0.993465	18187	0	0.031464	0.029711	0.069677	0.944662	1411	1	0.031464
ITPA	3	0.40895	0.46854	0.981828	9810	1	0.27655	0.029711	0.069677	0.944662	1412	1	0.27655
SBF1	3	0.61271	0.61881	0.981828	13133	1	0.54836	0.029711	0.069677	0.944662	1413	1	0.54836
PIANP	3	0.61271	0.61881	0.981828	13362	1	-0.26421	0.029711	0.069677	0.944662	1414	1	-0.26421
PPP3CB	3	0.82779	0.8276	0.993465	17836	0	1.0748	0.029711	0.069677	0.944662	1415	2	1.0748
RIC8A	3	0.10552	0.18461	0.97568	3724	2	-0.88152	0.029711	0.069677	0.944662	1416	1	-0.88152
GLT8D2	3	0.76644	0.76645	0.983207	16722	0	0.39018	0.029711	0.069677	0.944662	1417	1	0.39018
CCDC37	2	0.97027	0.97028	0.999319	20872	0	1.4641	0.029727	0.054489	0.944662	1418	2	1.4641
DLX2	2	0.97027	0.97028	0.999319	20871	0	1.4227	0.029727	0.054489	0.944662	1419	2	1.4227
GARNL3	2	0.96977	0.96979	0.999319	20868	0	1.1897	0.030229	0.05533	0.944662	1420	2	1.1897
hsa-mir-561	4	0.59562	0.64188	0.983207	12834	1	1.0914	0.030694	0.077021	0.958457	1421	2	1.0914
hsa-mir-6505	4	0.91839	0.91822	0.993465	19781	0	1.1532	0.030694	0.077021	0.958457	1422	2	1.1532
SPSB2	2	0.96924	0.96926	0.999319	20867	0	1.2904	0.030759	0.056265	0.944662	1423	2	1.2904
hsa-mir-367	4	0.18919	0.31557	0.98071	6122	1	0.77183	0.030898	0.07745	0.958457	1424	2	0.77183
hsa-mir-10a	4	0.98118	0.98113	0.999319	21123	0	1.0909	0.031465	0.078687	0.958457	1425	3	1.0909
hsa-mir-4718	4	0.024042	0.065699	0.971092	1250	1	1.3658	0.031514	0.078806	0.958457	1426	3	1.3658
hsa-mir-298	4	0.52887	0.60371	0.981828	11732	1	1.1773	0.031796	0.0794	0.958457	1427	2	1.1773
NonTargetingControlGuideForHuman_0007	1	0.96793	0.96806	0.999319	20838	0	2.3835	0.032069	0.031981	0.944662	1428	1	2.3835
WBSCR28	2	0.9631	0.96316	0.998566	20710	0	1.9348	0.032267	0.058892	0.944662	1429	2	1.9348
CTAGE6	1	0.96761	0.96773	0.999319	20825	0	2.4624	0.032386	0.032299	0.944662	1430	1	2.4624
TWIST2	2	0.50174	0.50278	0.981828	11418	1	1.0657	0.032487	0.059266	0.944662	1431	1	1.0657
ROM1	2	0.25739	0.29256	0.97568	7576	1	0.75042	0.032487	0.059266	0.944662	1432	1	0.75042
ZNF891	2	0.91715	0.9172	0.993465	19767	0	1.7299	0.032487	0.059266	0.944662	1433	2	1.7299
HLA-DRB5	3	0.69276	0.6925	0.983207	14913	1	1.5372	0.032494	0.073807	0.944662	1434	2	1.5372
DZANK1	3	0.6546	0.65598	0.983207	14112	1	1.5372	0.032494	0.073807	0.944662	1435	2	1.5372
AMY1A	3	0.0079318	0.021486	0.9085	457	1	1.5372	0.032494	0.073807	0.944662	1436	2	1.5372
OR7A10	3	0.03964	0.092825	0.97568	1824	1	1.5372	0.032494	0.073807	0.944662	1437	2	1.5372
CPXCR1	3	0.82506	0.82492	0.993465	17780	0	1.5372	0.032494	0.073807	0.944662	1438	2	1.5372
PRSS45	3	0.76644	0.76645	0.983207	16617	0	1.5372	0.032494	0.073807	0.944662	1439	2	1.5372
C22orf29	3	0.87176	0.87185	0.993465	18821	0	1.5372	0.032494	0.073807	0.944662	1440	2	1.5372
DTYMK	3	0.091151	0.16497	0.97568	3490	1	1.5372	0.032494	0.073807	0.944662	1441	2	1.5372
FAHD2B	3	0.76644	0.76645	0.983207	16770	0	1.5372	0.032494	0.073807	0.944662	1442	2	1.5372
CXCL13	3	0.97226	0.97232	0.999319	20934	0	1.5372	0.032494	0.073807	0.944662	1443	2	1.5372
SSNA1	3	0.87737	0.87745	0.993465	18912	0	1.5372	0.032494	0.073807	0.944662	1444	2	1.5372
PICALM	3	0.10181	0.17955	0.97568	3670	1	1.5372	0.032494	0.073807	0.944662	1445	2	1.5372
KCTD7	3	0.96713	0.96721	0.999319	20821	0	1.5372	0.032494	0.073807	0.944662	1446	2	1.5372
C2orf76	3	0.36006	0.43772	0.981828	9066	1	1.5372	0.032494	0.073807	0.944662	1447	2	1.5372
RNF126	3	0.63938	0.6422	0.983207	13786	1	1.5372	0.032494	0.073807	0.944662	1448	2	1.5372
ARMC8	3	0.69945	0.69928	0.983207	14988	0	1.5372	0.032494	0.073807	0.944662	1449	2	1.5372
NEFM	3	0.21966	0.33568	0.98071	6711	1	1.5372	0.032494	0.073807	0.944662	1450	2	1.5372
CD2BP2	3	0.94918	0.94935	0.993465	20525	0	1.5372	0.032494	0.073807	0.944662	1451	2	1.5372
INTS1	3	0.61271	0.61881	0.981828	13297	1	1.5372	0.032494	0.073807	0.944662	1452	2	1.5372
OIP5	3	0.66979	0.66996	0.983207	14373	1	1.5372	0.032494	0.073807	0.944662	1453	2	1.5372
NAALADL2	3	0.70592	0.7058	0.983207	15197	0	1.5372	0.032494	0.073807	0.944662	1454	2	1.5372
FAM200B	3	0.92548	0.9255	0.993465	19965	0	1.5372	0.032494	0.073807	0.944662	1455	2	1.5372
ABCF2	3	0.29858	0.4011	0.98071	8201	1	1.5372	0.032494	0.073807	0.944662	1456	2	1.5372
PNRC2	3	0.76644	0.76645	0.983207	16739	0	1.5372	0.032494	0.073807	0.944662	1457	2	1.5372
hsa-mir-6130	3	0.76644	0.76645	0.983207	16666	0	1.5372	0.032494	0.073807	0.944662	1458	2	1.5372
WDR53	3	0.14555	0.23857	0.97568	4859	1	1.5372	0.032494	0.073807	0.944662	1459	2	1.5372
TMEM123	3	0.057961	0.11898	0.97568	2286	1	1.5372	0.032494	0.073807	0.944662	1460	2	1.5372
NSRP1	3	0.4929	0.52536	0.981828	11094	1	1.5372	0.032494	0.073807	0.944662	1461	2	1.5372
SLC6A7	3	0.16297	0.26183	0.97568	5285	1	1.5372	0.032494	0.073807	0.944662	1462	2	1.5372
C12orf10	3	0.11651	0.19953	0.97568	4121	1	1.5372	0.032494	0.073807	0.944662	1463	2	1.5372
PLEC	3	0.76644	0.76645	0.983207	16527	0	1.5372	0.032494	0.073807	0.944662	1464	2	1.5372
PSMD2	3	0.87627	0.87637	0.993465	18897	0	1.5372	0.032494	0.073807	0.944662	1465	2	1.5372
CCDC172	3	0.80151	0.80132	0.993465	17212	0	1.5372	0.032494	0.073807	0.944662	1466	2	1.5372
IFNA21	3	0.76644	0.76645	0.983207	16480	0	1.5372	0.032494	0.073807	0.944662	1467	2	1.5372
GNL3	3	0.94918	0.94935	0.993465	20313	0	1.5372	0.032494	0.073807	0.944662	1468	2	1.5372
ABO	3	0.72825	0.72817	0.983207	15645	0	1.5372	0.032494	0.073807	0.944662	1469	2	1.5372
TEN1	3	0.4929	0.52536	0.981828	11340	1	1.5372	0.032494	0.073807	0.944662	1470	2	1.5372
SERPINB7	3	0.64829	0.65024	0.983207	13987	1	1.5372	0.032494	0.073807	0.944662	1471	2	1.5372
SPRYD4	3	0.9135	0.91349	0.993465	19687	0	1.5372	0.032494	0.073807	0.944662	1472	2	1.5372
GOLGA3	3	0.2127	0.32676	0.98071	6558	1	1.5372	0.032494	0.073807	0.944662	1473	2	1.5372
TARS2	3	0.61271	0.61881	0.981828	13165	1	1.5372	0.032494	0.073807	0.944662	1474	2	1.5372
PTER	3	0.90382	0.90383	0.993465	19465	0	1.5372	0.032494	0.073807	0.944662	1475	2	1.5372
CYP4V2	3	0.91529	0.91526	0.993465	19729	0	1.5372	0.032494	0.073807	0.944662	1476	2	1.5372
SACS	3	0.9288	0.92889	0.993465	20020	0	1.5372	0.032494	0.073807	0.944662	1477	2	1.5372
AGT	3	0.27763	0.38917	0.98071	7949	1	1.5372	0.032494	0.073807	0.944662	1478	2	1.5372
TP53TG5	3	0.76644	0.76645	0.983207	16580	0	1.5372	0.032494	0.073807	0.944662	1479	2	1.5372
NRCAM	3	0.96586	0.96592	0.999319	20806	0	1.5372	0.032494	0.073807	0.944662	1480	2	1.5372
DHRSX_X	3	0.41206	0.47056	0.981828	9878	1	1.5372	0.032494	0.073807	0.944662	1481	2	1.5372
hsa-mir-26a-2	3	0.29858	0.4011	0.98071	8171	1	1.5372	0.032494	0.073807	0.944662	1482	2	1.5372
CPSF7	3	0.58096	0.59225	0.981828	12648	1	1.5372	0.032494	0.073807	0.944662	1483	2	1.5372
TXNDC9	3	0.94918	0.94935	0.993465	20341	0	1.5372	0.032494	0.073807	0.944662	1484	2	1.5372
DNAH7	3	0.76644	0.76645	0.983207	16403	0	1.5372	0.032494	0.073807	0.944662	1485	2	1.5372
VKORC1L1	3	0.74564	0.7456	0.983207	16058	0	1.5372	0.032494	0.073807	0.944662	1486	2	1.5372
TYW1B	3	0.21625	0.33131	0.98071	6627	1	1.5372	0.032494	0.073807	0.944662	1487	2	1.5372
RING1	3	0.38574	0.45377	0.981828	9588	1	1.5372	0.032494	0.073807	0.944662	1488	2	1.5372
C1orf123	3	0.23887	0.36024	0.98071	7174	1	1.5372	0.032494	0.073807	0.944662	1489	2	1.5372
AEBP1	3	0.79017	0.79007	0.993465	17071	0	1.5372	0.032494	0.073807	0.944662	1490	2	1.5372
SMYD3	3	0.92548	0.9255	0.993465	19967	0	1.5372	0.032494	0.073807	0.944662	1491	2	1.5372
SLCO4C1	3	0.84732	0.84731	0.993465	18208	0	1.5372	0.032494	0.073807	0.944662	1492	2	1.5372
LSMEM2	3	0.84013	0.84007	0.993465	18076	0	1.5372	0.032494	0.073807	0.944662	1493	2	1.5372
COL4A5	3	0.69276	0.6925	0.983207	14900	1	1.5372	0.032494	0.073807	0.944662	1494	2	1.5372
ZCCHC3	3	0.45346	0.49784	0.981828	10459	1	1.5372	0.032494	0.073807	0.944662	1495	2	1.5372
HBG1	3	0.79521	0.79505	0.993465	17147	0	1.5372	0.032494	0.073807	0.944662	1496	2	1.5372
hsa-mir-6501	3	0.90382	0.90383	0.993465	19579	0	1.5372	0.032494	0.073807	0.944662	1497	2	1.5372
COX17	3	0.43811	0.48757	0.981828	10247	1	1.5372	0.032494	0.073807	0.944662	1498	2	1.5372
ARHGEF4	3	0.76644	0.76645	0.983207	16700	0	1.5372	0.032494	0.073807	0.944662	1499	2	1.5372
TIE1	3	0.46033	0.50251	0.981828	10494	1	1.5372	0.032494	0.073807	0.944662	1500	2	1.5372
ODC1	3	0.61271	0.61881	0.981828	13115	1	1.5372	0.032494	0.073807	0.944662	1501	2	1.5372
HNRNPF	3	0.94918	0.94935	0.993465	20424	0	1.5372	0.032494	0.073807	0.944662	1502	2	1.5372
DNAAF3	3	0.73705	0.73698	0.983207	15880	0	1.5372	0.032494	0.073807	0.944662	1503	2	1.5372
GLG1	3	0.70971	0.70962	0.983207	15244	0	1.5372	0.032494	0.073807	0.944662	1504	2	1.5372
C3orf67	3	0.3248	0.41652	0.981828	8573	1	1.5372	0.032494	0.073807	0.944662	1505	2	1.5372
KRAS	3	0.82265	0.82256	0.993465	17711	0	1.5372	0.032494	0.073807	0.944662	1506	2	1.5372
ANGPTL1	3	0.46033	0.50251	0.981828	10548	1	1.5372	0.032494	0.073807	0.944662	1507	2	1.5372
ISL1	3	0.41367	0.47163	0.981828	9904	1	1.5372	0.032494	0.073807	0.944662	1508	2	1.5372
SHC2	3	0.12612	0.21255	0.97568	4340	1	1.5372	0.032494	0.073807	0.944662	1509	2	1.5372
IRAK4	3	0.93466	0.93477	0.993465	20178	0	1.5372	0.032494	0.073807	0.944662	1510	2	1.5372
ELOVL4	3	0.96377	0.96389	0.998566	20761	0	1.5372	0.032494	0.073807	0.944662	1511	2	1.5372
MMP27	3	0.29858	0.4011	0.98071	8295	1	1.5372	0.032494	0.073807	0.944662	1512	2	1.5372
XRCC4	3	0.97226	0.97232	0.999319	20941	0	1.5372	0.032494	0.073807	0.944662	1513	2	1.5372
TBX2	3	0.97147	0.97152	0.999319	20906	0	1.5372	0.032494	0.073807	0.944662	1514	2	1.5372
JAG2	3	0.88369	0.88379	0.993465	19045	0	1.5372	0.032494	0.073807	0.944662	1515	2	1.5372
hsa-mir-6859-1	3	0.29858	0.4011	0.98071	8206	1	1.5372	0.032494	0.073807	0.944662	1516	2	1.5372
DLX1	3	0.97463	0.9747	0.999319	20966	0	1.5372	0.032494	0.073807	0.944662	1517	2	1.5372
SOS1	3	0.81081	0.8106	0.993465	17464	0	1.5372	0.032494	0.073807	0.944662	1518	2	1.5372
SLC12A6	3	0.67297	0.67297	0.983207	14495	1	1.5372	0.032494	0.073807	0.944662	1519	2	1.5372
LOC100505841	3	0.29858	0.4011	0.98071	8229	1	1.5243	0.032494	0.073807	0.944662	1520	2	1.5243
EPHA1	3	0.29858	0.4011	0.98071	8083	1	1.5372	0.032494	0.073807	0.944662	1521	2	1.5372
FAM86C1	3	0.76644	0.76645	0.983207	16562	0	1.5372	0.032494	0.073807	0.944662	1522	2	1.5372
EPB41L2	3	0.38574	0.45377	0.981828	9434	1	1.5372	0.032494	0.073807	0.944662	1523	2	1.5372
RABEP1	3	0.92827	0.92836	0.993465	20010	0	1.5372	0.032494	0.073807	0.944662	1524	2	1.5372
CLUL1	3	0.82395	0.82386	0.993465	17750	0	1.5372	0.032494	0.073807	0.944662	1525	2	1.5372
CHIA	3	0.79017	0.79007	0.993465	17083	0	1.5372	0.032494	0.073807	0.944662	1526	2	1.5372
ZNF44	3	0.84732	0.84731	0.993465	18225	0	1.5372	0.032494	0.073807	0.944662	1527	2	1.5372
GPR150	3	0.97463	0.9747	0.999319	20972	0	1.5372	0.032494	0.073807	0.944662	1528	2	1.5372
AMN	3	0.72825	0.72817	0.983207	15691	0	1.5372	0.032494	0.073807	0.944662	1529	2	1.5372
WDR45	3	0.0051643	0.014234	0.9085	291	1	1.5372	0.032494	0.073807	0.944662	1530	2	1.5372
CDCP2	3	0.84732	0.84731	0.993465	18191	0	1.5372	0.032494	0.073807	0.944662	1531	2	1.5372
PIGT	3	0.32968	0.41938	0.981828	8650	1	1.5372	0.032494	0.073807	0.944662	1532	2	1.5372
PCIF1	3	0.85836	0.85832	0.993465	18435	0	1.5372	0.032494	0.073807	0.944662	1533	2	1.5372
TUBB2A	3	0.54727	0.56564	0.981828	12062	1	1.5372	0.032494	0.073807	0.944662	1534	2	1.5372
TRPC4AP	3	0.8668	0.86678	0.993465	18733	0	1.5372	0.032494	0.073807	0.944662	1535	2	1.5372
STIL	3	0.66128	0.66202	0.983207	14260	1	1.5372	0.032494	0.073807	0.944662	1536	2	1.5372
CDKL2	3	0.57952	0.59107	0.981828	12622	1	1.5372	0.032494	0.073807	0.944662	1537	2	1.5372
DDX41	3	0.61271	0.61881	0.981828	13180	1	1.5372	0.032494	0.073807	0.944662	1538	2	1.5372
SSX2B	1	0.9671	0.96722	0.999319	20820	0	2.4315	0.032901	0.032834	0.944662	1539	1	2.4315
CNTD1	1	0.96697	0.96709	0.999319	20818	0	2.3231	0.03303	0.032964	0.944662	1540	1	2.3231
BLVRB	2	0.62075	0.62052	0.981828	13557	0	0.50874	0.033128	0.060355	0.944662	1541	1	0.50874
KNDC1	3	0.38574	0.45377	0.981828	9688	1	1.0748	0.033565	0.075387	0.958457	1542	2	1.0748
CRBN	3	0.89016	0.89018	0.993465	19153	0	0.11008	0.033565	0.075387	0.958457	1543	1	0.11008
SLC6A15	3	0.85135	0.85131	0.993465	18281	0	0.6265	0.033565	0.075387	0.958457	1544	2	0.6265
TAOK1	3	0.14555	0.23857	0.97568	4836	1	-0.081016	0.033666	0.075532	0.958457	1545	1	-0.081016
GPAM	3	0.76644	0.76645	0.983207	16355	0	0.39018	0.033716	0.075606	0.958457	1546	1	0.39018
ARNTL2	3	0.094711	0.16989	0.97568	3528	2	-1.0756	0.033816	0.075763	0.958457	1547	1	-1.0756
RNF133	2	0.9631	0.96316	0.998566	20721	0	1.9176	0.033837	0.061567	0.944662	1548	2	1.9176
OXA1L	2	0.75098	0.75055	0.983207	16116	0	1.3973	0.033837	0.061567	0.944662	1549	1	1.3973
DDR2	2	0.39111	0.40231	0.981009	9730	1	0.87427	0.033837	0.061567	0.944662	1550	1	0.87427
ZNF324	2	0.92724	0.92737	0.993465	19989	0	1.7194	0.033837	0.061567	0.944662	1551	2	1.7194
CECR5	2	0.62075	0.62052	0.981828	13552	0	1.29	0.033837	0.061567	0.944662	1552	1	1.29
POLR2E	2	0.94444	0.94446	0.993465	20272	0	1.8635	0.033837	0.061567	0.944662	1553	2	1.8635
hsa-mir-885	4	0.13815	0.25969	0.97568	4649	2	0.090882	0.034011	0.084141	0.958457	1554	2	0.090882
TGM2	3	0.94918	0.94935	0.993465	20567	0	0.77257	0.034068	0.076141	0.958457	1555	2	0.77257
TMEM145	3	0.2148	0.32948	0.98071	6596	1	0.68358	0.034068	0.076141	0.958457	1556	2	0.68358
STX6	3	0.76644	0.76645	0.983207	16444	0	1.0748	0.034068	0.076141	0.958457	1557	2	1.0748
ZNF280A	3	0.064156	0.12762	0.97568	2645	2	-0.70192	0.034068	0.076141	0.958457	1558	1	-0.70192
TRAPPC10	3	0.7422	0.74212	0.983207	15944	0	1.0972	0.034068	0.076141	0.958457	1559	2	1.0972
NonTargetingControlGuideForHuman_0006	1	0.96568	0.96586	0.999319	20796	0	2.3699	0.034317	0.034225	0.944662	1560	1	2.3699
NENF	3	0.53178	0.55387	0.981828	11786	1	-0.17964	0.034319	0.076503	0.958457	1561	1	-0.17964
hsa-mir-4686	4	0.76542	0.76657	0.983298	16234	1	0.57399	0.034323	0.084847	0.958457	1562	2	0.57399
hsa-mir-320b-2	4	0.18919	0.31557	0.98071	6132	1	0.82596	0.034323	0.084847	0.958457	1563	2	0.82596
hsa-mir-1302-10	4	0.59562	0.64188	0.983207	12845	1	0.64749	0.034323	0.084847	0.958457	1564	2	0.64749
hsa-mir-552	4	0.22528	0.355	0.98071	6830	1	1.1113	0.034323	0.084847	0.958457	1565	2	1.1113
hsa-mir-6840	4	0.96535	0.96523	0.999319	20794	0	1.1966	0.034323	0.084847	0.958457	1566	2	1.1966
CYP3A7	3	0.23887	0.36024	0.98071	7213	1	0.39018	0.03437	0.076584	0.958457	1567	1	0.39018
ASB4	2	0.92724	0.92737	0.993465	19988	0	1.6806	0.034444	0.062626	0.944662	1568	2	1.6806
ZNF473	2	0.091359	0.15668	0.97568	3499	1	0.43565	0.034713	0.063065	0.944662	1569	1	0.43565
SUN2	2	0.58045	0.58057	0.981828	12636	0	1.1592	0.034713	0.063065	0.944662	1570	1	1.1592
AIM2	2	0.59494	0.59484	0.981828	12822	0	1.1742	0.034713	0.063065	0.944662	1571	1	1.1742
hsa-mir-6740	2	0.34413	0.36253	0.98071	8883	1	0.83677	0.034713	0.063065	0.944662	1572	1	0.83677
TMEM55B	3	0.11651	0.19953	0.97568	4124	1	0.55856	0.034948	0.077447	0.958457	1573	1	0.55856
C14orf177	3	0.091151	0.16497	0.97568	3437	1	1.316	0.034948	0.077447	0.958457	1574	2	1.316
TCEA3	3	0.61271	0.61881	0.981828	13399	1	0.95093	0.034948	0.077447	0.958457	1575	2	0.95093
LBP	3	0.54151	0.56123	0.981828	11933	1	-0.49608	0.034948	0.077447	0.958457	1576	1	-0.49608
FAM175B	3	0.35369	0.43384	0.981828	8999	1	0.39018	0.034948	0.077447	0.958457	1577	1	0.39018
KDM2A	3	0.073482	0.14062	0.97568	2829	1	-0.43063	0.034948	0.077447	0.958457	1578	1	-0.43063
PTH1R	3	0.051094	0.10926	0.97568	2186	1	-0.43063	0.034948	0.077447	0.958457	1579	1	-0.43063
DHX34	3	0.92548	0.9255	0.993465	19970	0	1.1894	0.034948	0.077447	0.958457	1580	2	1.1894
ZNF709	3	0.10647	0.18587	0.97568	3822	2	-0.90604	0.034948	0.077447	0.958457	1581	1	-0.90604
AHSA1	3	0.94918	0.94935	0.993465	20579	0	0.39018	0.034948	0.077447	0.958457	1582	1	0.39018
GLTP	3	0.90382	0.90383	0.993465	19562	0	0.15409	0.034948	0.077447	0.958457	1583	1	0.15409
DPH2	3	0.29858	0.4011	0.98071	8041	1	1.107	0.034948	0.077447	0.958457	1584	2	1.107
VLDLR	3	0.82506	0.82492	0.993465	17777	0	0.17011	0.034948	0.077447	0.958457	1585	1	0.17011
GRAMD1B	3	0.0091209	0.024512	0.922721	522	2	-1.9747	0.034948	0.077447	0.958457	1586	1	-1.9747
NDUFA4	3	0.23887	0.36024	0.98071	7324	1	0.056268	0.034948	0.077447	0.958457	1587	1	0.056268
DSCAM	3	0.36006	0.43772	0.981828	9064	1	0.86786	0.035526	0.078295	0.958457	1588	2	0.86786
SLC9A3R1	2	0.62075	0.62052	0.981828	13501	0	1.245	0.035556	0.064558	0.944662	1589	1	1.245
FUCA1	3	0.90382	0.90383	0.993465	19473	0	1.2263	0.035576	0.078372	0.958457	1590	2	1.2263
CHSY3	3	0.79017	0.79007	0.993465	17090	0	1.3045	0.035626	0.078453	0.958457	1591	2	1.3045
RABGEF1	3	0.46033	0.50251	0.981828	10497	1	1.5972	0.035727	0.078597	0.958457	1592	2	1.5972
TDRD3	3	0.76644	0.76645	0.983207	16286	0	0.39128	0.035827	0.078735	0.958457	1593	1	0.39128
hsa-mir-641	4	0.98118	0.98113	0.999319	21121	0	0.99015	0.036081	0.088532	0.958457	1594	3	0.99015
GFOD1	3	0.63533	0.63853	0.983207	13763	1	-0.25629	0.036104	0.079141	0.958457	1595	1	-0.25629
C16orf11	3	0.84228	0.84222	0.993465	18111	0	1.049	0.036104	0.079141	0.958457	1596	2	1.049
ACE	3	0.69945	0.69928	0.983207	15114	0	-0.43063	0.036104	0.079141	0.958457	1597	1	-0.43063
GALNT5	3	0.18062	0.28513	0.97568	5663	2	-0.90604	0.036104	0.079141	0.958457	1598	1	-0.90604
LRIT2	3	0.84732	0.84731	0.993465	18228	0	0.11008	0.03638	0.079548	0.958457	1599	1	0.11008
CCL4	3	0.073482	0.14062	0.97568	2766	1	0.18969	0.036581	0.079845	0.958457	1600	1	0.18969
MORN4	3	0.94918	0.94935	0.993465	20494	0	1.3842	0.036581	0.079845	0.958457	1601	2	1.3842
FAM76A	3	0.97226	0.97232	0.999319	20936	0	0.59056	0.036581	0.079845	0.958457	1602	1	0.59056
NonTargetingControlGuideForHuman_0898	1	0.9633	0.96345	0.998566	20756	0	2.2468	0.036701	0.036608	0.944662	1603	1	2.2468
NonTargetingControlGuideForHuman_0904	1	0.9633	0.96345	0.998566	20755	0	2.2468	0.036701	0.036608	0.944662	1604	1	2.2468
hsa-mir-130b	3	0.38574	0.45377	0.981828	9377	1	-0.18055	0.036832	0.080231	0.958457	1605	1	-0.18055
MBD4	3	0.18062	0.28513	0.97568	5753	2	-0.79438	0.036882	0.080306	0.958457	1606	1	-0.79438
CHIC2	2	0.9631	0.96316	0.998566	20735	0	1.2552	0.036901	0.066914	0.944662	1607	2	1.2552
KCNG3	2	0.9631	0.96316	0.998566	20711	0	1.3147	0.036901	0.066914	0.944662	1608	2	1.3147
ADAP2	2	0.9631	0.96316	0.998566	20742	0	1.0748	0.036901	0.066914	0.944662	1609	2	1.0748
WBP2NL	2	0.9631	0.96316	0.998566	20715	0	1.0592	0.036901	0.066914	0.944662	1610	2	1.0592
PGD	2	0.9631	0.96316	0.998566	20736	0	1.4808	0.036901	0.066914	0.944662	1611	2	1.4808
NOP14	2	0.9631	0.96316	0.998566	20720	0	1.1348	0.036901	0.066914	0.944662	1612	2	1.1348
C14orf166	2	0.9631	0.96316	0.998566	20750	0	1.1321	0.036901	0.066914	0.944662	1613	2	1.1321
HES4	2	0.9631	0.96316	0.998566	20708	0	1.1321	0.036901	0.066914	0.944662	1614	2	1.1321
TMEM11	2	0.9631	0.96316	0.998566	20740	0	1.6214	0.036901	0.066914	0.944662	1615	2	1.6214
PSMD12	2	0.9631	0.96316	0.998566	20752	0	1.0748	0.036901	0.066914	0.944662	1616	2	1.0748
ZNF821	2	0.9631	0.96316	0.998566	20717	0	1.2806	0.036901	0.066914	0.944662	1617	2	1.2806
LSM7	2	0.9631	0.96316	0.998566	20727	0	1.555	0.036901	0.066914	0.944662	1618	2	1.555
AGAP6	2	0.9631	0.96316	0.998566	20713	0	1.1444	0.036901	0.066914	0.944662	1619	2	1.1444
STX12	2	0.9631	0.96316	0.998566	20719	0	1.2824	0.036901	0.066914	0.944662	1620	2	1.2824
PSMD7	2	0.9631	0.96316	0.998566	20707	0	1.2552	0.036901	0.066914	0.944662	1621	2	1.2552
SIAH2	2	0.9631	0.96316	0.998566	20747	0	1.2594	0.036901	0.066914	0.944662	1622	2	1.2594
TMTC4	2	0.9631	0.96316	0.998566	20739	0	1.2497	0.036901	0.066914	0.944662	1623	2	1.2497
hsa-mir-8084	2	0.9631	0.96316	0.998566	20737	0	1.306	0.036901	0.066914	0.944662	1624	2	1.306
IFT43	2	0.9631	0.96316	0.998566	20714	0	1.3596	0.036901	0.066914	0.944662	1625	2	1.3596
hsa-mir-3689e	2	0.9631	0.96316	0.998566	20738	0	1.4897	0.036901	0.066914	0.944662	1626	2	1.4897
SUZ12	2	0.9631	0.96316	0.998566	20731	0	1.0748	0.036901	0.066914	0.944662	1627	2	1.0748
HSD11B2	2	0.9631	0.96316	0.998566	20749	0	1.7426	0.036901	0.066914	0.944662	1628	2	1.7426
COX6B1	2	0.9631	0.96316	0.998566	20746	0	1.0748	0.036901	0.066914	0.944662	1629	2	1.0748
OSGIN2	2	0.9631	0.96316	0.998566	20732	0	1.4394	0.036901	0.066914	0.944662	1630	2	1.4394
TEX19	2	0.9631	0.96316	0.998566	20753	0	1.4536	0.036901	0.066914	0.944662	1631	2	1.4536
SCAMP5	2	0.9631	0.96316	0.998566	20716	0	1.2806	0.036901	0.066914	0.944662	1632	2	1.2806
hsa-mir-548a-1	2	0.9631	0.96316	0.998566	20729	0	1.306	0.036901	0.066914	0.944662	1633	2	1.306
MARCKSL1	2	0.9631	0.96316	0.998566	20728	0	1.5547	0.036901	0.066914	0.944662	1634	2	1.5547
SNX12	2	0.9631	0.96316	0.998566	20726	0	1.1597	0.036901	0.066914	0.944662	1635	2	1.1597
PCDHGA5	2	0.9631	0.96316	0.998566	20741	0	1.0753	0.036901	0.066914	0.944662	1636	2	1.0753
CTSG	2	0.9631	0.96316	0.998566	20748	0	1.6214	0.036901	0.066914	0.944662	1637	2	1.6214
ZNF287	2	0.9631	0.96316	0.998566	20722	0	1.1891	0.036901	0.066914	0.944662	1638	2	1.1891
hsa-mir-558	2	0.9631	0.96316	0.998566	20751	0	1.336	0.036901	0.066914	0.944662	1639	2	1.336
DLAT	2	0.9631	0.96316	0.998566	20725	0	1.739	0.036901	0.066914	0.944662	1640	2	1.739
ELL	2	0.9631	0.96316	0.998566	20754	0	1.4808	0.036901	0.066914	0.944662	1641	2	1.4808
NDUFB3	2	0.9631	0.96316	0.998566	20730	0	1.306	0.036901	0.066914	0.944662	1642	2	1.306
ARID1B	2	0.9631	0.96316	0.998566	20744	0	1.6214	0.036901	0.066914	0.944662	1643	2	1.6214
CCDC94	2	0.9631	0.96316	0.998566	20733	0	1.0753	0.036901	0.066914	0.944662	1644	2	1.0753
GEN1	2	0.9631	0.96316	0.998566	20723	0	1.0753	0.036901	0.066914	0.944662	1645	2	1.0753
ETV6	2	0.9631	0.96316	0.998566	20709	0	1.2462	0.036901	0.066914	0.944662	1646	2	1.2462
VSX2	2	0.9631	0.96316	0.998566	20745	0	1.0748	0.036901	0.066914	0.944662	1647	2	1.0748
C1orf162	2	0.9631	0.96316	0.998566	20724	0	1.306	0.036901	0.066914	0.944662	1648	2	1.306
NPY	3	0.4929	0.52536	0.981828	11083	1	1.1151	0.036957	0.080409	0.958457	1649	2	1.1151
LAMP5	3	0.55349	0.57045	0.981828	12156	1	0.18114	0.036957	0.080409	0.958457	1650	1	0.18114
ILDR2	3	0.38574	0.45377	0.981828	9547	1	1.4246	0.037033	0.080515	0.958457	1651	2	1.4246
hsa-mir-574	4	0.41675	0.54811	0.981828	9930	1	1.2548	0.037058	0.090604	0.958457	1652	3	1.2548
OR1E1	3	0.89541	0.8955	0.993465	19327	0	0.59056	0.037083	0.080593	0.958457	1653	1	0.59056
ITPR1	3	0.65711	0.65826	0.983207	14149	1	0.3428	0.03781	0.081675	0.958457	1654	1	0.3428
RHOV	3	0.14555	0.23857	0.97568	4947	1	0.12448	0.03781	0.081675	0.958457	1655	1	0.12448
PPAPDC3	3	0.29858	0.4011	0.98071	8265	1	-0.26679	0.03781	0.081675	0.958457	1656	1	-0.26679
ERCC5	3	0.76644	0.76645	0.983207	16237	0	0.56076	0.03781	0.081675	0.958457	1657	1	0.56076
MTNR1A	3	0.92548	0.9255	0.993465	19957	0	1.4865	0.03781	0.081675	0.958457	1658	2	1.4865
SMUG1	3	0.93527	0.93537	0.993465	20189	0	0.74348	0.03781	0.081675	0.958457	1659	2	0.74348
OR52L1	3	0.12612	0.21255	0.97568	4344	1	0.96643	0.03781	0.081675	0.958457	1660	2	0.96643
hsa-mir-675	3	0.86613	0.86613	0.993465	18728	0	0.3428	0.03781	0.081675	0.958457	1661	1	0.3428
AWAT1	3	0.10647	0.18587	0.97568	3765	2	-0.90604	0.03781	0.081675	0.958457	1662	1	-0.90604
PRKAR2A	3	0.18062	0.28513	0.97568	5728	2	-1.6723	0.03781	0.081675	0.958457	1663	1	-1.6723
IL17RD	3	0.71484	0.71466	0.983207	15378	0	-0.52627	0.03781	0.081675	0.958457	1664	1	-0.52627
HSPA1B	3	0.14396	0.23646	0.97568	4720	2	-0.88709	0.03781	0.081675	0.958457	1665	1	-0.88709
OSGEPL1	3	0.87737	0.87745	0.993465	18931	0	0.39018	0.03781	0.081675	0.958457	1666	1	0.39018
ODF1	3	0.4929	0.52536	0.981828	11330	1	-0.0060076	0.03781	0.081675	0.958457	1667	1	-0.0060076
ZNF319	3	0.41014	0.46931	0.981828	9836	1	1.3092	0.03781	0.081675	0.958457	1668	2	1.3092
REV1	3	0.29858	0.4011	0.98071	8279	1	-0.95814	0.03781	0.081675	0.958457	1669	1	-0.95814
PLEKHF1	3	0.073553	0.14072	0.97568	2937	2	-1.1662	0.03781	0.081675	0.958457	1670	1	-1.1662
TOMM40	3	0.035777	0.087277	0.971092	1752	1	-0.95814	0.03781	0.081675	0.958457	1671	1	-0.95814
FAM160A2	3	0.028802	0.072465	0.971092	1422	1	0.8287	0.03781	0.081675	0.958457	1672	2	0.8287
hsa-mir-5691	4	0.44853	0.563	0.981828	10407	1	1.14	0.037902	0.092372	0.958457	1673	2	1.14
hsa-mir-936	4	0.47784	0.57734	0.981828	10835	1	1.0971	0.037902	0.092372	0.958457	1674	2	1.0971
hsa-mir-5006	4	0.5163	0.59696	0.981828	11547	1	1.1541	0.037902	0.092372	0.958457	1675	2	1.1541
hsa-mir-409	4	0.15225	0.27511	0.97568	5069	1	0.84492	0.038289	0.093179	0.958457	1676	3	0.84492
hsa-mir-299	4	0.66446	0.68647	0.983207	14292	1	1.2308	0.039009	0.094692	0.958457	1677	3	1.2308
hsa-mir-4714	4	0.032377	0.083199	0.971092	1573	2	0.034602	0.039316	0.09534	0.958457	1678	2	0.034602
hsa-mir-548e	4	0.79868	0.79848	0.993465	17178	0	0.31556	0.039417	0.095558	0.958457	1679	1	0.31556
hsa-let-7a-2	4	0.43577	0.55698	0.981828	10229	1	-0.3586	0.039417	0.095558	0.958457	1680	1	-0.3586
hsa-mir-3122	4	0.91479	0.91457	0.993465	19716	0	0.48294	0.039417	0.095558	0.958457	1681	2	0.48294
hsa-mir-1302-5	4	0.88421	0.8839	0.993465	19117	0	0.24318	0.039417	0.095558	0.958457	1682	1	0.24318
hsa-mir-554	4	0.87227	0.87194	0.993465	18828	0	0.73303	0.039417	0.095558	0.958457	1683	2	0.73303
hsa-mir-6809	4	0.096756	0.20853	0.97568	3550	1	-0.95814	0.039417	0.095558	0.958457	1684	1	-0.95814
hsa-mir-4723	4	0.85617	0.85579	0.993465	18382	0	0.72015	0.039417	0.095558	0.958457	1685	2	0.72015
hsa-mir-639	4	0.97315	0.97303	0.999319	20944	0	0.73248	0.039417	0.095558	0.958457	1686	2	0.73248
DROSHA	2	0.11529	0.18608	0.97568	4041	1	0.36113	0.039697	0.07176	0.944662	1687	1	0.36113
CWC25	2	0.8628	0.8628	0.993465	18651	0	1.4978	0.039697	0.07176	0.944662	1688	1	1.4978
NOTUM	2	0.27739	0.30831	0.98071	7870	1	0.71961	0.039697	0.07176	0.944662	1689	1	0.71961
RPA1	2	0.62075	0.62052	0.981828	13594	0	0.53826	0.039697	0.07176	0.944662	1690	1	0.53826
TBL1X	2	0.21056	0.25631	0.97568	6499	1	-0.064721	0.039697	0.07176	0.944662	1691	1	-0.064721
AK6	2	0.62075	0.62052	0.981828	13592	0	1.2124	0.039697	0.07176	0.944662	1692	1	1.2124
ABCC2	2	0.76725	0.7667	0.983298	16797	0	1.3431	0.039697	0.07176	0.944662	1693	1	1.3431
DR1	2	0.1524	0.21291	0.97568	5090	1	0.45485	0.039697	0.07176	0.944662	1694	1	0.45485
NFE2L2	2	0.16637	0.22319	0.97568	5353	1	-0.16027	0.039697	0.07176	0.944662	1695	1	-0.16027
AREG	2	0.46868	0.47177	0.981828	10756	1	0.33432	0.039697	0.07176	0.944662	1696	1	0.33432
SRR	2	0.42074	0.42815	0.981828	10035	1	0.85915	0.039697	0.07176	0.944662	1697	1	0.85915
MAPK8IP3	2	0.36409	0.37925	0.98071	9205	1	0.84968	0.039697	0.07176	0.944662	1698	1	0.84968
MLYCD	2	0.59077	0.59074	0.981828	12798	0	1.0846	0.039697	0.07176	0.944662	1699	1	1.0846
FAM46C	2	0.58792	0.58793	0.981828	12777	0	1.0873	0.039697	0.07176	0.944662	1700	1	1.0873
PAQR6	2	0.64851	0.64828	0.983207	14046	0	1.1199	0.039697	0.07176	0.944662	1701	1	1.1199
TULP1	2	0.80713	0.80678	0.993465	17358	0	1.4028	0.039697	0.07176	0.944662	1702	1	1.4028
DNAI1	2	0.88379	0.88373	0.993465	19102	0	1.5204	0.039697	0.07176	0.944662	1703	1	1.5204
CCDC6	2	0.071643	0.12509	0.97568	2759	1	0.23538	0.039697	0.07176	0.944662	1704	1	0.23538
MKLN1	2	0.83879	0.83871	0.993465	18064	0	1.4819	0.039697	0.07176	0.944662	1705	1	1.4819
NUP54	2	0.62075	0.62052	0.981828	13601	0	0.53826	0.039697	0.07176	0.944662	1706	1	0.53826
KIN	2	0.90644	0.90641	0.993465	19597	0	1.5495	0.039697	0.07176	0.944662	1707	1	1.5495
PTGR1	2	0.40196	0.41166	0.981828	9752	1	0.83965	0.039697	0.07176	0.944662	1708	1	0.83965
C4orf6	2	0.41039	0.41903	0.981828	9860	1	0.85619	0.039697	0.07176	0.944662	1709	1	0.85619
PRKAR2B	2	0.56809	0.56819	0.981828	12399	0	1.042	0.039697	0.07176	0.944662	1710	1	1.042
C1orf56	2	0.7237	0.72342	0.983207	15584	0	1.2931	0.039697	0.07176	0.944662	1711	1	1.2931
ADAMTSL3	2	0.80263	0.80224	0.993465	17324	0	1.3878	0.039697	0.07176	0.944662	1712	1	1.3878
ANKFN1	2	0.22588	0.26799	0.97568	6842	1	0.54653	0.039697	0.07176	0.944662	1713	1	0.54653
KIAA1199	3	0.91529	0.91526	0.993465	19738	0	1.5372	0.039921	0.084836	0.958457	1714	2	1.5372
NBN	3	0.89605	0.89615	0.993465	19334	0	1.5972	0.039921	0.084836	0.958457	1715	2	1.5972
ADRB3	3	0.55349	0.57045	0.981828	12158	1	1.5972	0.039921	0.084836	0.958457	1716	2	1.5972
TMEM176A	3	0.3248	0.41652	0.981828	8581	1	1.5972	0.039921	0.084836	0.958457	1717	2	1.5972
C1orf173	3	0.38574	0.45377	0.981828	9605	1	1.5372	0.039921	0.084836	0.958457	1718	2	1.5372
GNL2	3	0.5175	0.54318	0.981828	11579	1	1.5972	0.039921	0.084836	0.958457	1719	2	1.5972
RNF183	3	0.4426	0.49056	0.981828	10313	1	1.5972	0.039921	0.084836	0.958457	1720	2	1.5972
hsa-mir-622	3	0.94918	0.94935	0.993465	20578	0	1.5972	0.039921	0.084836	0.958457	1721	2	1.5972
KCTD4	3	0.71931	0.71913	0.983207	15490	0	1.5972	0.039921	0.084836	0.958457	1722	2	1.5972
UROC1	3	0.26711	0.38328	0.98071	7690	1	1.5972	0.039921	0.084836	0.958457	1723	2	1.5972
ATXN1L	3	0.78635	0.78625	0.993465	16934	0	1.5972	0.039921	0.084836	0.958457	1724	2	1.5972
IL21	3	0.94918	0.94935	0.993465	20404	0	1.5972	0.039921	0.084836	0.958457	1725	2	1.5972
EME2	3	0.86956	0.86961	0.993465	18774	0	1.5972	0.039921	0.084836	0.958457	1726	2	1.5972
SLC16A8	3	0.23887	0.36024	0.98071	7172	1	1.5972	0.039921	0.084836	0.958457	1727	2	1.5972
REEP5	3	0.97463	0.9747	0.999319	20978	0	1.5912	0.039921	0.084836	0.958457	1728	2	1.5912
CD27	3	0.91142	0.91142	0.993465	19655	0	1.5545	0.039921	0.084836	0.958457	1729	2	1.5545
SLC7A10	3	0.96766	0.96773	0.999319	20833	0	1.5972	0.039921	0.084836	0.958457	1730	2	1.5972
LIG4	3	0.93757	0.93769	0.993465	20223	0	1.5972	0.039921	0.084836	0.958457	1731	2	1.5972
SLC6A9	3	0.97321	0.97326	0.999319	20945	0	1.5372	0.039921	0.084836	0.958457	1732	2	1.5372
SLC33A1	3	0.88369	0.88379	0.993465	19032	0	1.5972	0.039921	0.084836	0.958457	1733	2	1.5972
RPL22	3	0.63533	0.63853	0.983207	13761	1	1.5972	0.039921	0.084836	0.958457	1734	2	1.5972
hsa-mir-6081	4	0.85617	0.85579	0.993465	18414	0	1.2561	0.040192	0.097167	0.958457	1735	3	1.2561
VAT1	3	0.78635	0.78625	0.993465	16919	0	1.4243	0.041255	0.086842	0.958457	1736	2	1.4243
SCRN2	3	0.29858	0.4011	0.98071	8227	1	1.5018	0.041426	0.087103	0.958457	1737	2	1.5018
IBSP	3	0.36372	0.43996	0.981828	9114	1	1.5018	0.041426	0.087103	0.958457	1738	2	1.5018
NDUFB7	3	0.82678	0.8266	0.993465	17808	0	1.5018	0.041426	0.087103	0.958457	1739	2	1.5018
PKD1L3	3	0.66338	0.66397	0.983207	14285	1	1.3792	0.041798	0.087634	0.958457	1740	2	1.3792
SPATA31A6	1	0.95816	0.95835	0.998566	20656	0	2.168	0.04184	0.041768	0.944662	1741	1	2.168
NLRC5	1	0.95816	0.95835	0.998566	20646	0	2.168	0.04184	0.041768	0.944662	1742	1	2.168
DPAGT1	1	0.95816	0.95835	0.998566	20641	0	2.168	0.04184	0.041768	0.944662	1743	1	2.168
NonTargetingControlGuideForHuman_0325	1	0.95816	0.95835	0.998566	20639	0	2.168	0.04184	0.041768	0.944662	1744	1	2.168
NonTargetingControlGuideForHuman_0231	1	0.95816	0.95835	0.998566	20654	0	2.168	0.04184	0.041768	0.944662	1745	1	2.168
NonTargetingControlGuideForHuman_0868	1	0.95816	0.95835	0.998566	20649	0	2.168	0.04184	0.041768	0.944662	1746	1	2.168
NonTargetingControlGuideForHuman_0495	1	0.95816	0.95835	0.998566	20653	0	2.168	0.04184	0.041768	0.944662	1747	1	2.168
NonTargetingControlGuideForHuman_0521	1	0.95816	0.95835	0.998566	20643	0	2.168	0.04184	0.041768	0.944662	1748	1	2.168
GFER	1	0.95816	0.95835	0.998566	20642	0	2.168	0.04184	0.041768	0.944662	1749	1	2.168
GTF2H4	1	0.95816	0.95835	0.998566	20650	0	2.168	0.04184	0.041768	0.944662	1750	1	2.168
NonTargetingControlGuideForHuman_0332	1	0.95816	0.95835	0.998566	20651	0	2.168	0.04184	0.041768	0.944662	1751	1	2.168
NonTargetingControlGuideForHuman_0487	1	0.95816	0.95835	0.998566	20644	0	2.168	0.04184	0.041768	0.944662	1752	1	2.168
DNMT1	1	0.95816	0.95835	0.998566	20655	0	2.168	0.04184	0.041768	0.944662	1753	1	2.168
STX4	1	0.95816	0.95835	0.998566	20645	0	2.168	0.04184	0.041768	0.944662	1754	1	2.168
TUBG2	1	0.95816	0.95835	0.998566	20652	0	2.168	0.04184	0.041768	0.944662	1755	1	2.168
THOC3	1	0.95816	0.95835	0.998566	20640	0	2.168	0.04184	0.041768	0.944662	1756	1	2.168
NonTargetingControlGuideForHuman_0558	1	0.95816	0.95835	0.998566	20647	0	2.168	0.04184	0.041768	0.944662	1757	1	2.168
NonTargetingControlGuideForHuman_0165	1	0.95816	0.95835	0.998566	20648	0	2.168	0.04184	0.041768	0.944662	1758	1	2.168
DYNLT1	3	0.58777	0.59785	0.981828	12725	1	1.3889	0.041848	0.087703	0.958457	1759	2	1.3889
SCN1A	3	0.83321	0.83311	0.993465	17942	0	1.5265	0.042311	0.08838	0.958457	1760	2	1.5265
RBM6	3	0.4929	0.52536	0.981828	11016	1	1.5265	0.042311	0.08838	0.958457	1761	2	1.5265
PAX8	3	0.94918	0.94935	0.993465	20508	0	1.5265	0.042311	0.08838	0.958457	1762	2	1.5265
PLCD1	3	0.46033	0.50251	0.981828	10508	1	1.5265	0.042311	0.08838	0.958457	1763	2	1.5265
hsa-mir-489	4	0.74332	0.74704	0.983207	16037	1	0.81842	0.042723	0.10246	0.958457	1764	2	0.81842
hsa-mir-4328	4	0.87724	0.87693	0.993465	18904	0	1.1468	0.042723	0.10246	0.958457	1765	3	1.1468
CALCA	3	0.80151	0.80132	0.993465	17207	0	1.4013	0.042787	0.089111	0.958457	1766	2	1.4013
TTC29	3	0.16297	0.26183	0.97568	5291	1	1.4176	0.042962	0.089382	0.958457	1767	2	1.4176
SNX10	3	0.81601	0.8158	0.993465	17622	0	1.4176	0.042962	0.089382	0.958457	1768	2	1.4176
hsa-mir-211	4	0.95017	0.95011	0.993947	20592	0	0.96643	0.043128	0.10328	0.958457	1769	3	0.96643
hsa-mir-4519	4	0.47784	0.57734	0.981828	10836	1	1.2058	0.043128	0.10328	0.958457	1770	3	1.2058
hsa-mir-4722	4	0.65237	0.6781	0.983207	14064	1	1.0206	0.043128	0.10328	0.958457	1771	3	1.0206
hsa-mir-6732	4	0.47784	0.57734	0.981828	10854	1	1.1586	0.043128	0.10328	0.958457	1772	3	1.1586
hsa-mir-128-1	4	0.15225	0.27511	0.97568	5074	1	1.0964	0.043128	0.10328	0.958457	1773	3	1.0964
CRIP2	3	0.031274	0.078151	0.971092	1530	2	-1.1662	0.043169	0.089702	0.958457	1774	1	-1.1662
HDGF	3	0.69945	0.69928	0.983207	15064	0	-0.18055	0.043169	0.089702	0.958457	1775	1	-0.18055
SGK223	3	0.2336	0.35352	0.98071	6983	2	-0.60589	0.043169	0.089702	0.958457	1776	1	-0.60589
C18orf63	3	0.87858	0.87866	0.993465	18946	0	0.39018	0.043169	0.089702	0.958457	1777	1	0.39018
CNTN6	3	0.23887	0.36024	0.98071	7123	1	-0.43063	0.043169	0.089702	0.958457	1778	1	-0.43063
C14orf80	3	0.76644	0.76645	0.983207	16261	0	1.316	0.043169	0.089702	0.958457	1779	2	1.316
HINT1	3	0.92548	0.9255	0.993465	19963	0	0.33041	0.043169	0.089702	0.958457	1780	1	0.33041
DGKH	3	0.045042	0.10059	0.97568	1999	1	1.0892	0.043169	0.089702	0.958457	1781	2	1.0892
PRH2	3	0.66979	0.66996	0.983207	14445	1	1.316	0.043169	0.089702	0.958457	1782	2	1.316
ST6GALNAC5	3	0.61271	0.61881	0.981828	13032	1	1.3842	0.043169	0.089702	0.958457	1783	2	1.3842
AP2A2	3	0.46033	0.50251	0.981828	10602	1	0.19957	0.043169	0.089702	0.958457	1784	1	0.19957
GCDH	3	0.86357	0.8635	0.993465	18682	0	1.2263	0.043169	0.089702	0.958457	1785	2	1.2263
MARCH10	3	0.56753	0.58148	0.981828	12353	1	0.90817	0.043169	0.089702	0.958457	1786	2	0.90817
POLD4	3	0.25962	0.37917	0.98071	7611	1	-0.34896	0.043169	0.089702	0.958457	1787	1	-0.34896
GPALPP1	3	0.72825	0.72817	0.983207	15719	0	0.59056	0.043169	0.089702	0.958457	1788	1	0.59056
BPNT1	3	0.83437	0.83427	0.993465	17960	0	0.55856	0.043169	0.089702	0.958457	1789	1	0.55856
STIM1	3	0.091151	0.16497	0.97568	3378	2	-0.88371	0.043169	0.089702	0.958457	1790	1	-0.88371
KCTD12	3	0.85476	0.85476	0.993465	18311	0	0.94638	0.043169	0.089702	0.958457	1791	2	0.94638
SESN3	3	0.95922	0.95937	0.998566	20667	0	0.68502	0.043169	0.089702	0.958457	1792	2	0.68502
SLC25A5	3	0.73705	0.73698	0.983207	15882	0	0.3428	0.043169	0.089702	0.958457	1793	1	0.3428
MFHAS1	3	0.6872	0.68701	0.983207	14797	1	1.2263	0.043169	0.089702	0.958457	1794	2	1.2263
PIGC	3	0.53594	0.55703	0.981828	11836	1	1.0748	0.043169	0.089702	0.958457	1795	2	1.0748
TIMM17A	3	0.23887	0.36024	0.98071	7191	1	0.96643	0.043169	0.089702	0.958457	1796	2	0.96643
UBL4A	3	0.91106	0.91106	0.993465	19644	0	0.18114	0.043169	0.089702	0.958457	1797	1	0.18114
PPM1M	3	0.38574	0.45377	0.981828	9597	1	-0.070784	0.043169	0.089702	0.958457	1798	1	-0.070784
PRAMEF12	3	0.61271	0.61881	0.981828	12912	1	0.77699	0.043169	0.089702	0.958457	1799	2	0.77699
TNN	3	0.23887	0.36024	0.98071	7104	1	1.107	0.043169	0.089702	0.958457	1800	2	1.107
SLC38A6	3	0.2272	0.34529	0.98071	6875	2	-0.66235	0.043169	0.089702	0.958457	1801	1	-0.66235
AKT3	3	0.80151	0.80132	0.993465	17221	0	-0.22144	0.043169	0.089702	0.958457	1802	1	-0.22144
ABAT	3	0.091151	0.16497	0.97568	3377	1	0.6462	0.043169	0.089702	0.958457	1803	2	0.6462
NEUROD1	3	0.9135	0.91349	0.993465	19694	0	0.96643	0.043169	0.089702	0.958457	1804	2	0.96643
HMX2	3	0.46033	0.50251	0.981828	10487	1	0.50404	0.043169	0.089702	0.958457	1805	1	0.50404
SIGLEC1	3	0.23121	0.35041	0.98071	6943	2	-0.64629	0.043169	0.089702	0.958457	1806	1	-0.64629
FEN1	3	0.4929	0.52536	0.981828	11290	1	0.09617	0.043169	0.089702	0.958457	1807	1	0.09617
GUCD1	3	0.91969	0.9197	0.993465	19842	0	1.3508	0.043169	0.089702	0.958457	1808	2	1.3508
GOLPH3L	3	0.78635	0.78625	0.993465	16940	0	0.61161	0.043169	0.089702	0.958457	1809	1	0.61161
TARDBP	3	0.61271	0.61881	0.981828	13061	1	-0.18055	0.043169	0.089702	0.958457	1810	1	-0.18055
SLC45A4	3	0.29858	0.4011	0.98071	8085	1	-1.5289	0.043169	0.089702	0.958457	1811	1	-1.5289
KRTAP3-1	3	0.55914	0.57483	0.981828	12246	1	0.6462	0.043169	0.089702	0.958457	1812	2	0.6462
LZTR1	3	0.33575	0.42296	0.981828	8754	1	-0.058651	0.043169	0.089702	0.958457	1813	1	-0.058651
KIRREL3	3	0.41165	0.47028	0.981828	9872	1	-1.2125	0.043169	0.089702	0.958457	1814	1	-1.2125
NAP1L3	3	0.4929	0.52536	0.981828	11040	1	0.43541	0.043169	0.089702	0.958457	1815	1	0.43541
PHOSPHO2	3	0.4276	0.48069	0.981828	10090	1	-0.19108	0.043169	0.089702	0.958457	1816	1	-0.19108
PTGER2	3	0.80151	0.80132	0.993465	17267	0	-0.22144	0.043169	0.089702	0.958457	1817	1	-0.22144
TMEM182	3	0.38574	0.45377	0.981828	9658	1	-0.40077	0.043169	0.089702	0.958457	1818	1	-0.40077
RGS1	3	0.045042	0.10059	0.97568	2000	1	0.87175	0.043169	0.089702	0.958457	1819	2	0.87175
IPO5	3	0.61271	0.61881	0.981828	13000	1	-0.38116	0.043169	0.089702	0.958457	1820	1	-0.38116
TMPRSS5	3	0.91232	0.91232	0.993465	19672	0	0.90817	0.043169	0.089702	0.958457	1821	2	0.90817
ALKBH3	3	0.2127	0.32676	0.98071	6555	1	0.50667	0.043169	0.089702	0.958457	1822	1	0.50667
SCTR	3	0.41014	0.46931	0.981828	9829	1	0.84683	0.043169	0.089702	0.958457	1823	2	0.84683
TRIM47	3	0.66338	0.66397	0.983207	14284	1	0.69296	0.043169	0.089702	0.958457	1824	2	0.69296
OR5AS1	3	0.96586	0.96592	0.999319	20807	0	0.90817	0.043169	0.089702	0.958457	1825	2	0.90817
ACP1	3	0.94918	0.94935	0.993465	20426	0	0.59056	0.043169	0.089702	0.958457	1826	1	0.59056
YIPF5	3	0.87069	0.87075	0.993465	18797	0	0.39018	0.043169	0.089702	0.958457	1827	1	0.39018
PPP1R3C	3	0.97066	0.97073	0.999319	20878	0	0.68963	0.043169	0.089702	0.958457	1828	2	0.68963
NOD2	3	0.69945	0.69928	0.983207	14989	0	1.0748	0.043169	0.089702	0.958457	1829	2	1.0748
ARHGAP44	3	0.65931	0.6602	0.983207	14196	1	-0.41952	0.043169	0.089702	0.958457	1830	1	-0.41952
TCF3	3	0.90382	0.90383	0.993465	19558	0	0.39018	0.043169	0.089702	0.958457	1831	1	0.39018
NFATC2IP	3	0.060702	0.12286	0.97568	2438	2	-1.6587	0.043169	0.089702	0.958457	1832	1	-1.6587
E2F7	3	0.61271	0.61881	0.981828	13265	1	0.12183	0.043169	0.089702	0.958457	1833	1	0.12183
CHST10	3	0.33575	0.42296	0.981828	8748	1	0.39018	0.043169	0.089702	0.958457	1834	1	0.39018
TCEB3	3	0.057961	0.11898	0.97568	2314	1	0.25987	0.043169	0.089702	0.958457	1835	1	0.25987
FAM156A	3	0.43418	0.48498	0.981828	10201	1	-0.48159	0.043169	0.089702	0.958457	1836	1	-0.48159
GFM2	3	0.76644	0.76645	0.983207	16256	0	0.30607	0.043169	0.089702	0.958457	1837	1	0.30607
MAPK1	3	0.66448	0.665	0.983207	14305	1	0.63761	0.043169	0.089702	0.958457	1838	2	0.63761
DLG4	3	0.18062	0.28513	0.97568	5760	2	-0.58843	0.043169	0.089702	0.958457	1839	1	-0.58843
LPHN3	3	0.81601	0.8158	0.993465	17613	0	-0.20995	0.043169	0.089702	0.958457	1840	1	-0.20995
FST	3	0.57508	0.58752	0.981828	12525	1	1.0748	0.043169	0.089702	0.958457	1841	2	1.0748
LOXL1	3	0.060702	0.12286	0.97568	2529	2	-1.1662	0.043169	0.089702	0.958457	1842	1	-1.1662
ARL16	3	0.87737	0.87745	0.993465	18926	0	0.39018	0.043169	0.089702	0.958457	1843	1	0.39018
GPR32	3	0.22387	0.34104	0.98071	6812	2	-0.66365	0.043169	0.089702	0.958457	1844	1	-0.66365
RTEL1	3	0.54727	0.56564	0.981828	12027	1	1.0044	0.043169	0.089702	0.958457	1845	2	1.0044
MSN	3	0.10647	0.18587	0.97568	3810	2	-1.1152	0.043169	0.089702	0.958457	1846	1	-1.1152
TXLNG	3	0.61271	0.61881	0.981828	13161	1	-0.48159	0.043169	0.089702	0.958457	1847	1	-0.48159
ANKRD23	3	0.82506	0.82492	0.993465	17775	0	0.46889	0.043169	0.089702	0.958457	1848	1	0.46889
SEC24A	3	0.76644	0.76645	0.983207	16740	0	0.57143	0.043169	0.089702	0.958457	1849	2	0.57143
KLLN	3	0.10296	0.1811	0.97568	3680	2	-0.95017	0.043169	0.089702	0.958457	1850	1	-0.95017
PHC2	3	0.93055	0.9306	0.993465	20047	0	0.65863	0.043169	0.089702	0.958457	1851	2	0.65863
EFNB1	3	0.56753	0.58148	0.981828	12376	1	-0.081016	0.043169	0.089702	0.958457	1852	1	-0.081016
ASB16	3	0.86871	0.86876	0.993465	18768	0	0.012701	0.043169	0.089702	0.958457	1853	1	0.012701
CDCA8	3	0.78635	0.78625	0.993465	16904	0	1.0748	0.043169	0.089702	0.958457	1854	2	1.0748
LFNG	3	0.81081	0.8106	0.993465	17537	0	-0.021058	0.043169	0.089702	0.958457	1855	1	-0.021058
TNFRSF12A	3	0.79654	0.79638	0.993465	17168	0	-0.32633	0.043169	0.089702	0.958457	1856	1	-0.32633
OR10S1	3	0.85135	0.85131	0.993465	18292	0	0.47868	0.043169	0.089702	0.958457	1857	1	0.47868
WIF1	3	0.9288	0.92889	0.993465	20016	0	1.0393	0.043169	0.089702	0.958457	1858	2	1.0393
RNF138	3	0.46033	0.50251	0.981828	10521	1	-0.23953	0.043169	0.089702	0.958457	1859	1	-0.23953
ATF2	3	0.20132	0.31213	0.98071	6216	2	-0.75038	0.043169	0.089702	0.958457	1860	1	-0.75038
EGFLAM	3	0.94918	0.94935	0.993465	20466	0	1.3092	0.043169	0.089702	0.958457	1861	2	1.3092
SOS2	3	0.63938	0.6422	0.983207	13829	1	-0.53748	0.043169	0.089702	0.958457	1862	1	-0.53748
SERHL2	3	0.81081	0.8106	0.993465	17543	0	-0.046887	0.043169	0.089702	0.958457	1863	1	-0.046887
ADORA2A	3	0.66604	0.66648	0.983207	14333	1	-0.43063	0.043169	0.089702	0.958457	1864	1	-0.43063
TRIM60	3	0.0057143	0.015683	0.9085	317	2	-2.0271	0.043169	0.089702	0.958457	1865	1	-2.0271
ANKRD52	3	0.041476	0.095499	0.97568	1905	2	-1.4744	0.043169	0.089702	0.958457	1866	1	-1.4744
LALBA	3	0.76644	0.76645	0.983207	16302	0	-0.021058	0.043169	0.089702	0.958457	1867	1	-0.021058
FZD5	3	0.46883	0.50837	0.981828	10810	1	1.4732	0.0433	0.089896	0.958457	1868	2	1.4732
RASD2	3	0.76644	0.76645	0.983207	16614	0	1.4732	0.0433	0.089896	0.958457	1869	2	1.4732
LOC100505679	3	0.82265	0.82256	0.993465	17716	0	1.4732	0.0433	0.089896	0.958457	1870	2	1.4732
C6orf62	2	0.95657	0.95666	0.998514	20638	0	1.1335	0.043429	0.078144	0.958457	1871	2	1.1335
CPN2	2	0.95651	0.95659	0.998496	20637	0	1.1825	0.043486	0.078235	0.958457	1872	2	1.1825
DPPA3	3	0.65591	0.65715	0.983207	14129	1	1.4402	0.043679	0.090487	0.958457	1873	2	1.4402
STOM	3	0.90382	0.90383	0.993465	19475	0	1.4402	0.043679	0.090487	0.958457	1874	2	1.4402
hsa-mir-194-2	4	0.93649	0.93636	0.993465	20201	0	0.816	0.043692	0.10446	0.958457	1875	2	0.816
ZNF783	3	0.17108	0.27245	0.97568	5460	1	1.3645	0.043924	0.090826	0.958457	1876	2	1.3645
INHBC	3	0.36006	0.43772	0.981828	9062	1	1.3279	0.043969	0.090903	0.958457	1877	2	1.3279
SCP2D1	3	0.78635	0.78625	0.993465	16899	0	1.3743	0.044117	0.091122	0.958457	1878	2	1.3743
MANBAL	3	0.54727	0.56564	0.981828	12093	1	1.3743	0.044117	0.091122	0.958457	1879	2	1.3743
LOC643802	3	0.91078	0.91079	0.993465	19641	0	1.3743	0.044117	0.091122	0.958457	1880	2	1.3743
THUMPD2	2	0.50174	0.50278	0.981828	11411	1	0.97891	0.044131	0.079365	0.958457	1881	1	0.97891
C7orf69	2	0.12939	0.19617	0.97568	4460	1	0.4567	0.044131	0.079365	0.958457	1882	1	0.4567
C17orf107	2	0.95564	0.95573	0.997765	20619	0	1.2066	0.044356	0.079759	0.958457	1883	2	1.2066
GAS6	2	0.95564	0.95573	0.997765	20616	0	1.3168	0.044356	0.079759	0.958457	1884	2	1.3168
STMN4	2	0.95564	0.95573	0.997765	20615	0	1.3221	0.044356	0.079759	0.958457	1885	2	1.3221
NISCH	2	0.95564	0.95573	0.997765	20617	0	1.6375	0.044356	0.079759	0.958457	1886	2	1.6375
IL1RAP	2	0.95564	0.95573	0.997765	20618	0	1.1354	0.044356	0.079759	0.958457	1887	2	1.1354
MAN2B2	2	0.95564	0.95573	0.997765	20620	0	1.3669	0.044356	0.079759	0.958457	1888	2	1.3669
hsa-mir-218-1	4	0.24204	0.37313	0.98071	7370	1	1.2763	0.044452	0.10604	0.958457	1889	3	1.2763
hsa-mir-8089	4	0.18475	0.31076	0.98071	5865	2	-0.050976	0.044452	0.10604	0.958457	1890	2	-0.050976
hsa-mir-7161	4	0.7177	0.72585	0.983207	15464	1	0.17551	0.044766	0.10667	0.958457	1891	1	0.17551
SST	3	0.0042663	0.01179	0.9085	235	1	1.4865	0.045223	0.092731	0.958457	1892	2	1.4865
ETV2	3	0.17108	0.27245	0.97568	5422	1	1.4732	0.045223	0.092731	0.958457	1893	2	1.4732
GSTO2	3	0.96038	0.96055	0.998566	20686	0	1.4865	0.045223	0.092731	0.958457	1894	2	1.4865
CTBP2	3	0.44844	0.49449	0.981828	10403	1	1.4402	0.045223	0.092731	0.958457	1895	2	1.4402
ST3GAL5	3	0.85135	0.85131	0.993465	18286	0	1.4865	0.045223	0.092731	0.958457	1896	2	1.4865
ELMO2	3	0.54727	0.56564	0.981828	12003	1	1.4865	0.045223	0.092731	0.958457	1897	2	1.4865
hsa-mir-7843	3	0.81081	0.8106	0.993465	17534	0	1.4865	0.045223	0.092731	0.958457	1898	2	1.4865
CARKD	3	0.23887	0.36024	0.98071	7231	1	1.4865	0.045223	0.092731	0.958457	1899	2	1.4865
C2CD2	3	0.045042	0.10059	0.97568	2006	1	1.4865	0.045223	0.092731	0.958457	1900	2	1.4865
PFKFB3	3	0.96377	0.96389	0.998566	20765	0	1.4865	0.045223	0.092731	0.958457	1901	2	1.4865
TMSB15B	2	0.95473	0.95479	0.997731	20614	0	1.1734	0.045271	0.081263	0.958457	1902	2	1.1734
AARS2	2	0.055054	0.097711	0.97568	2259	1	0.18154	0.045338	0.081365	0.958457	1903	1	0.18154
CELF3	2	0.16637	0.22319	0.97568	5348	1	0.53203	0.045338	0.081365	0.958457	1904	1	0.53203
UHRF1	2	0.68434	0.68415	0.983207	14727	0	1.1904	0.045338	0.081365	0.958457	1905	1	1.1904
NCF4	2	0.8628	0.8628	0.993465	18658	0	1.5159	0.045338	0.081365	0.958457	1906	1	1.5159
C14orf169	2	0.748	0.74762	0.983207	16088	0	1.3366	0.045338	0.081365	0.958457	1907	1	1.3366
C12orf74	2	0.9511	0.95112	0.994521	20598	0	1.8238	0.045338	0.081365	0.958457	1908	2	1.8238
CTAGE9	2	0.62075	0.62052	0.981828	13560	0	0.5564	0.045338	0.081365	0.958457	1909	1	0.5564
ZFP82	2	0.89475	0.89463	0.993465	19315	0	1.5553	0.045338	0.081365	0.958457	1910	1	1.5553
ABCA9	2	0.8628	0.8628	0.993465	18663	0	1.5159	0.045338	0.081365	0.958457	1911	1	1.5159
PPP1R12B	2	0.95455	0.95462	0.997601	20613	0	1.277	0.045447	0.081534	0.958457	1912	2	1.277
C18orf54	2	0.95455	0.95462	0.997601	20612	0	1.2117	0.045447	0.081534	0.958457	1913	2	1.2117
hsa-mir-3677	4	0.98954	0.98949	0.999319	21311	0	1.2235	0.045768	0.10867	0.958457	1914	3	1.2235
NTSR1	3	0.073482	0.14062	0.97568	2783	1	1.2182	0.046003	0.093861	0.958457	1915	2	1.2182
SMIM8	2	0.954	0.95405	0.997094	20611	0	1.1003	0.046005	0.082479	0.958457	1916	2	1.1003
HRAS	3	0.73925	0.73922	0.983207	15930	0	1.4066	0.046149	0.09408	0.958457	1917	2	1.4066
INSL5	3	0.43217	0.48368	0.981828	10178	1	1.4066	0.046149	0.09408	0.958457	1918	2	1.4066
LYPD5	3	0.11651	0.19953	0.97568	4130	1	1.4066	0.046149	0.09408	0.958457	1919	2	1.4066
hsa-mir-140	4	0.66446	0.68647	0.983207	14294	1	0.91897	0.046324	0.10982	0.958457	1920	2	0.91897
PGR	2	0.36409	0.37925	0.98071	9210	1	0.84457	0.046361	0.083065	0.958457	1921	1	0.84457
BMP7	3	0.88369	0.88379	0.993465	19009	0	1.3361	0.04637	0.094421	0.958457	1922	2	1.3361
PTPRK	3	0.94918	0.94935	0.993465	20464	0	1.3361	0.04637	0.094421	0.958457	1923	2	1.3361
TSHZ1	2	0.68835	0.68815	0.983207	14822	0	1.0779	0.046545	0.083387	0.958457	1924	1	1.0779
OR10A4	2	0.31664	0.33982	0.98071	8459	1	0.72304	0.046679	0.083633	0.958457	1925	1	0.72304
CDA	3	0.96713	0.96721	0.999319	20823	0	1.4357	0.046755	0.094965	0.958457	1926	2	1.4357
ACBD4	3	0.38574	0.45377	0.981828	9387	1	1.4357	0.046755	0.094965	0.958457	1927	2	1.4357
GPR176	3	0.14555	0.23857	0.97568	4889	1	1.4357	0.046755	0.094965	0.958457	1928	2	1.4357
NOG	3	0.91529	0.91526	0.993465	19724	0	1.4357	0.046755	0.094965	0.958457	1929	2	1.4357
PRRT1	3	0.61271	0.61881	0.981828	13438	1	1.4357	0.046755	0.094965	0.958457	1930	2	1.4357
THEMIS	3	0.86199	0.86194	0.993465	18490	0	1.4357	0.046755	0.094965	0.958457	1931	2	1.4357
NonTargetingControlGuideForHuman_0065	1	0.95318	0.95333	0.996391	20610	0	2.2338	0.046825	0.046821	0.944662	1932	1	2.2338
COG4	2	0.95304	0.95302	0.996115	20608	0	1.0619	0.046963	0.084107	0.958457	1933	2	1.0619
VPS36	2	0.95304	0.95302	0.996115	20607	0	1.1791	0.046963	0.084107	0.958457	1934	2	1.1791
ZNF646	2	0.95304	0.95302	0.996115	20609	0	1.078	0.046963	0.084107	0.958457	1935	2	1.078
RRP36	2	0.95304	0.95302	0.996115	20606	0	1.2919	0.046963	0.084107	0.958457	1936	2	1.2919
MCCC1	3	0.91969	0.9197	0.993465	19829	0	1.2278	0.04713	0.095533	0.958457	1937	2	1.2278
NPDC1	3	0.55914	0.57483	0.981828	12227	1	1.2397	0.047177	0.095605	0.958457	1938	2	1.2397
hsa-mir-557	4	0.59562	0.64188	0.983207	12842	1	1.1121	0.047182	0.11157	0.958457	1939	3	1.1121
hsa-mir-541	4	0.85617	0.85579	0.993465	18410	0	1.0076	0.047182	0.11157	0.958457	1940	3	1.0076
DCAF8L2	3	0.4276	0.48069	0.981828	10117	1	1.3423	0.047294	0.095778	0.958457	1941	2	1.3423
ZNF790	3	0.14555	0.23857	0.97568	4924	1	1.3423	0.047294	0.095778	0.958457	1942	2	1.3423
LCN9	3	0.028802	0.072465	0.971092	1450	1	1.3423	0.047294	0.095778	0.958457	1943	2	1.3423
SERPINA6	3	0.46033	0.50251	0.981828	10517	1	1.2748	0.047388	0.095922	0.958457	1944	2	1.2748
SLC52A1	3	0.65843	0.65941	0.983207	14168	1	1.222	0.047418	0.095963	0.958457	1945	2	1.222
KIF12	2	0.46868	0.47177	0.981828	10748	1	0.98801	0.047567	0.085098	0.958457	1946	1	0.98801
ACSM1	2	0.22588	0.26799	0.97568	6846	1	0.52606	0.047567	0.085098	0.958457	1947	1	0.52606
ZNF184	3	0.051938	0.11046	0.97568	2195	1	1.3508	0.04773	0.09642	0.958457	1948	2	1.3508
hsa-mir-16-1	4	0.65237	0.6781	0.983207	14066	1	1.147	0.047829	0.1129	0.958457	1949	3	1.147
hsa-let-7f-1	4	0.99036	0.99028	0.999319	21320	0	1.2111	0.047829	0.1129	0.958457	1950	3	1.2111
hsa-mir-3937	4	0.10944	0.2281	0.97568	3991	2	0.2303	0.047829	0.1129	0.958457	1951	2	0.2303
VAV3	3	0.05324	0.11231	0.97568	2237	2	-1.3226	0.047834	0.096583	0.958457	1952	1	-1.3226
TOMM6	3	0.86078	0.86075	0.993465	18466	0	1.0748	0.047884	0.096658	0.958457	1953	2	1.0748
BEST1	3	0.14555	0.23857	0.97568	4928	1	1.2263	0.047934	0.096734	0.958457	1954	2	1.2263
hsa-mir-941-2	2	0.95199	0.95201	0.995257	20605	0	0.89148	0.048006	0.085814	0.958457	1955	2	0.89148
FAM131C	3	0.44561	0.49256	0.981828	10368	1	1.3027	0.048049	0.096921	0.958457	1956	2	1.3027
C5orf54	3	0.95892	0.95908	0.998566	20664	0	0.39146	0.048083	0.096976	0.958457	1957	1	0.39146
CALM2	3	0.84228	0.84222	0.993465	18100	0	1.2277	0.048168	0.097101	0.958457	1958	2	1.2277
SAMD11	3	0.71484	0.71466	0.983207	15372	0	0.39018	0.048332	0.097359	0.958457	1959	1	0.39018
GPLD1	3	0.96586	0.96592	0.999319	20802	0	0.46889	0.048332	0.097359	0.958457	1960	1	0.46889
AFP	3	0.94918	0.94935	0.993465	20310	0	0.85811	0.048332	0.097359	0.958457	1961	2	0.85811
ZNF814	3	0.57587	0.58816	0.981828	12537	1	0.39018	0.048332	0.097359	0.958457	1962	1	0.39018
AMFR	3	0.94918	0.94935	0.993465	20431	0	1.3635	0.04847	0.097571	0.958457	1963	2	1.3635
BOD1	3	0.76644	0.76645	0.983207	16283	0	1.3635	0.04847	0.097571	0.958457	1964	2	1.3635
hsa-mir-4436b-1	3	0.4929	0.52536	0.981828	11110	1	1.3635	0.04847	0.097571	0.958457	1965	2	1.3635
hsa-mir-3689f	4	0.091154	0.19822	0.97568	3497	2	-0.66478	0.048475	0.11419	0.958457	1966	1	-0.66478
NonTargetingControlGuideForHuman_0827	1	0.95141	0.95156	0.994829	20604	0	2.212	0.048592	0.048641	0.944662	1967	1	2.212
LOC440243	1	0.95141	0.95156	0.994829	20603	0	2.212	0.048592	0.048641	0.944662	1968	1	2.212
NDUFAF7	1	0.95141	0.95156	0.994829	20602	0	2.212	0.048592	0.048641	0.944662	1969	1	2.212
MT1E	3	0.84732	0.84731	0.993465	18236	0	0.26638	0.048631	0.097804	0.958457	1970	1	0.26638
GPR98	3	0.88369	0.88379	0.993465	19057	0	0.25005	0.048781	0.09801	0.958457	1971	1	0.25005
GFRA2	2	0.66602	0.66573	0.983207	14332	0	1.0792	0.048789	0.087118	0.958457	1972	1	1.0792
hsa-mir-4449	3	0.091151	0.16497	0.97568	3361	1	1.0748	0.04883	0.098085	0.958457	1973	2	1.0748
JMJD6	2	0.9511	0.95112	0.994521	20599	0	1.7046	0.048901	0.087325	0.958457	1974	2	1.7046
SP9	2	0.9511	0.95112	0.994521	20597	0	0.96753	0.048901	0.087325	0.958457	1975	2	0.96753
COQ5	2	0.9511	0.95112	0.994521	20601	0	1.0404	0.048901	0.087325	0.958457	1976	2	1.0404
KIF9	2	0.9511	0.95112	0.994521	20596	0	1.7046	0.048901	0.087325	0.958457	1977	2	1.7046
BTAF1	2	0.9511	0.95112	0.994521	20600	0	1.0404	0.048901	0.087325	0.958457	1978	2	1.0404
TBC1D31	3	0.023517	0.060048	0.963853	1179	2	-0.66235	0.048905	0.098191	0.958457	1979	1	-0.66235
IL26	3	0.6872	0.68701	0.983207	14813	1	-0.43063	0.048905	0.098191	0.958457	1980	1	-0.43063
GAPDH	3	0.035777	0.087277	0.971092	1740	1	0.39018	0.04898	0.098295	0.958457	1981	1	0.39018
DHRS7C	3	0.56285	0.57777	0.981828	12308	1	1.0748	0.049029	0.098366	0.958457	1982	2	1.0748
SORBS2	3	0.76644	0.76645	0.983207	16790	0	1.0748	0.049129	0.098516	0.958457	1983	2	1.0748
MMD	3	0.2369	0.35777	0.98071	7046	2	-0.59934	0.049328	0.098811	0.958457	1984	1	-0.59934
CYP4F3	2	0.95016	0.9502	0.993947	20588	0	0.98941	0.049843	0.088932	0.958457	1985	2	0.98941
TNXB	2	0.95016	0.9502	0.993947	20591	0	1.0826	0.049843	0.088932	0.958457	1986	2	1.0826
RBP2	2	0.95016	0.9502	0.993947	20589	0	1.3638	0.049843	0.088932	0.958457	1987	2	1.3638
C11orf54	2	0.95016	0.9502	0.993947	20590	0	0.98452	0.049843	0.088932	0.958457	1988	2	0.98452
hsa-mir-1-1	4	0.047416	0.11384	0.97568	2080	1	0.012835	0.049846	0.11704	0.958457	1989	2	0.012835
IL10RA	2	0.11183	0.18356	0.97568	4028	1	0.28253	0.04996	0.089121	0.958457	1990	1	0.28253
CLEC2L	2	0.42074	0.42815	0.981828	10021	1	0.81253	0.04996	0.089121	0.958457	1991	1	0.81253
NECAB3	2	0.80075	0.80032	0.993465	17190	0	1.3331	0.04996	0.089121	0.958457	1992	1	1.3331
DZIP1	2	0.92882	0.92896	0.993465	20029	0	1.6635	0.04996	0.089121	0.958457	1993	2	1.6635
SAMD4A	2	0.8628	0.8628	0.993465	18667	0	1.4512	0.04996	0.089121	0.958457	1994	1	1.4512
GHRH	3	0.67547	0.67542	0.983207	14526	1	1.4246	0.050026	0.099841	0.958457	1995	2	1.4246
AADACL4	3	0.80151	0.80132	0.993465	17302	0	1.3508	0.050026	0.099841	0.958457	1996	2	1.3508
PLCD4	3	0.26711	0.38328	0.98071	7698	1	1.4246	0.050026	0.099841	0.958457	1997	2	1.4246
CA10	3	0.92322	0.92325	0.993465	19902	0	1.4246	0.050026	0.099841	0.958457	1998	2	1.4246
KIF17	3	0.67612	0.67605	0.983207	14540	1	1.3508	0.050026	0.099841	0.958457	1999	2	1.3508
[truncated: 19,542 more rows]
